# Supplementary material for: Dynamic metabolomics differentiates between carbon and energy starvation in recombinant Saccharomyces cerevisiae fermenting xylose
Source: Biotechnol Biofuels. 2012 May 15;5:34. doi: 10.1186/1754-6834-5-34 (PMC3462113; doi:10.1186/1754-6834-5-34)
Supplement: Additional file 3 — Data used for PCA and cluster analysis. [file 1754-6834-5-34-S2.xls]

## Sheet: Data
	XR/XDH 14.5 h	XR/XDH 14.5 h	XR/XDH 14.5 h	XR/XDH 14.5 h	XR/XDH 14.5 h	XR/XDH 14.5 h	XR/XDH 14.5 h	XR/XDH 16 h	XR/XDH 16 h	XR/XDH 16 h	XR/XDH 16 h	XR/XDH 16 h	XR/XDH 16 h	XR/XDH 16 h	XR/XDH 16 h	XR/XDH 16 h	XR/XDH 16 h	XR/XDH 17.5 h	XR/XDH 17.5 h	XR/XDH 17.5 h	XR/XDH 17.5 h	XR/XDH 17.5 h	XR/XDH 17.5 h	XR/XDH 17.5 h	XR/XDH 17.5 h	XR/XDH 17.5 h	XR/XDH 18.5 h	XR/XDH 18.5 h	XR/XDH 18.5 h	XR/XDH 18.5 h	XR/XDH 18.5 h	XR/XDH 18.5 h	XR/XDH 18.5 h	XR/XDH 18.5 h	XR/XDH 19.5 h	XR/XDH 19.5 h	XR/XDH 19.5 h	XR/XDH 19.5 h	XR/XDH 19.5 h	XR/XDH 19.5 h	XR/XDH 19.5 h	XR/XDH 19.5 h	XR/XDH 20.5 h	XR/XDH 20.5 h	XR/XDH 20.5 h	XR/XDH 20.5 h	XR/XDH 20.5 h	XR/XDH 20.5 h	XR/XDH 20.5 h
G6P	3.76545	3.62135	4.23023	4.4476	3.14717	4.70182	4.45576	2.59657	2.62969	2.1737	2.66673	3.12958	3.02044	3.09914	3.07164	3.48137	4.12248	2.21507	2.06042	1.77517	2.36283	2.34415	2.06019	2.70974	2.18914	2.29163	1.97266	1.84108	1.72642	1.90269	1.49954	1.53714	1.75751	2.00338	0.41567	0.611314	0.850177	0.869414	1.47153	1.38794	0.90343	1.51019	0.28931	0.354518	0.410542	0.466095	0.718842	0.587842	0.686054
R5P	0.198683	0.201183	0.169172	0.180976	0.299323		0.312019	0.14585	0.136525	0.148443	0.157959	0.175803	0.356669	0.231551	0.211434	0.246563	0.251605	0.45788	0.208436	0.336427	0.216217	0.158074	0.253047	0.286144	0.333582	0.273274	0.298093	0.187755	0.116823	0.227443	0.277481	0.25017	0.228555	0.174913	0.186895	0.10189	0.134121	0.144684	0.363119	0.205439	0.182803	0.268465	0.096754	0.381605	0.113118	0.120892	0.385986	0.23848	0.185496
F6P	0.509441	0.885669	0.727723	0.769598	0.785128		0.411852	0.329699	0.471515	0.452891	0.633257	0.455846	0.703046	0.657314	0.679092	0.880673	1.02911	0.412567	0.430723	0.283886	0.755838	0.677077	0.456897	0.975949	0.743453	0.506477	0.308549	0.693726	0.606563	0.397812	1.04045	0.252207	0.482856	0.48615	0.105783	0.133593	0.143577	0.14526	0.345147	0.328801	0.350956	0.357862	0.10864	0.162218	0.116427	0.179422	0.245678	0.254895	0.341488
GLYC3P	0.956558	0.776577	0.747251	0.94724	1.4731	1.05185	1.32596	0.421622	0.458642	0.384097	0.581177	1.06979	0.795263	0.819857	0.741584	0.664385	0.636615	0.504107	0.434344	0.419984	0.659515	0.718133	0.622677	0.689244	1.06406	0.986857	0.499299	0.435842	0.343799	0.351691	0.45292	0.497935	0.583972	0.60386	0.175526	0.145952	0.196871	0.177855	0.271726	0.255288	0.218282	0.282013	0.174191	0.156518	0.179464	0.163349	0.175311	0.157681	0.15276
G1P	0.117194	0.121673	0.109592	0.110082	0.188952	0.162729	0.130751	0.0720763	0.0686561	0.0757834	0.0838981	0.0772165	0.0657956		0.072738	0.0731975	0.0884507	0.0759652	0.0826695		0.0552087	0.0766869		0.0525363	0.0778498	0.0733919	0.107329	0.0437929	0.0635326	0.0800944	0.0443187	0.0476542	0.0665573	0.0722889	0.0301675	0.0547592	0.0462189	0.0461855	0.0728	0.0400605	0.057497	0.0486881	0.0261094	0.0199554	0.0291711	0.0302172		0.0332762	0.0297816
Xu5P	2.25466	1.70382	2.54201	3.28863	4.0655	5.17575	6.19003	1.84948	2.24861	1.71851	2.40893	2.52227		2.36206		2.34749	2.74798	2.95525	2.59458	5.42936	5.22874	3.93459	5.6463	3.02042	4.37485	4.35838	3.70964	5.09218		5.68887	4.19895	4.19449	3.6846	4.12236	1.83911	1.1059	2.62842	1.24041	3.42623	1.47201	2.63628	3.44954	1.13635	2.46544	1.31211	1.71246	2.81614	1.36296	3.09403
Ru5P	1.03157	0.992709	1.13613		0.953469	0.896406	0.980722	1.33917	0.99455	1.38862	1.45719	1.2123	1.20421	0.690484	1.14709			2.432	1.17665	2.04357	1.81892	0.454233	1.41085	1.13172	2.43746	2.29837	1.24545	1.64775	1.40942		0.377776	1.3661	1.93458	1.10868	0.65293	0.525823		0.631751	0.869135	0.652451	0.822224	0.670606	0.53014	1.05385	0.737347	0.914412	0.690942	0.680623	0.931955
DHAP	4.14958	3.53846	3.46222	3.70088	3.22428		2.29815	3.42929	3.32389	3.69453	3.65351	2.5527	2.42633	4.028	3.36627			3.1071	3.55717	3.34789	2.38076	4.14925	3.58171	5.21558	3.92906	2.94869	4.10241	2.65389	1.61884	2.88532	3.19134	4.39947	3.24515	1.54352	1.63044	1.62064	1.87008	1.64134		3.28504	3.16777	2.33749	1.28602	1.41086	1.51465	1.37525	1.81985	1.5829
6PG	2.00095	1.90551	2.4933	2.5108	1.41658	2.43194	2.52544	1.83244	2.04158		1.69161	1.96806	1.85335	1.90683	2.22817	1.95829		1.02795	1.03454	0.735144	0.744986	1.59148	1.12451	1.33422	1.63981	1.73825	0.845507	0.684939	0.769342	0.805852	0.557483	1.14392	1.14197	1.11895	0.485308	0.606756	0.591631	0.894336	1.02609	0.720737	0.97944	0.856119	0.476161		0.526135	0.383684	0.750599	0.614597	0.619355
xPG	1.36422	1.38883	1.56874	1.55773	1.11742	1.47475	1.83876	1.26631	1.25128	1.18311	1.56806	1.74324	1.89263	1.37166	1.5214	1.26352	1.40121	1.44403	1.05129	1.05047	1.28203	0.991427	1.08353	1.04161	1.21537	1.20548	0.807697	0.667302	1.09678	0.761429	1.03045	1.00435	1.34763	1.50739	0.449071	0.532548	0.571207	0.515033	0.614153		0.687664	0.51811	0.409777		0.414663	0.337587	0.453012	0.431113	0.647717
PEP	0.330656	0.318307	0.352596	0.461072	0.190477	0.310459	0.198214	0.463854		0.279766	0.437613	0.17322	0.23667	0.222566	0.241587	0.230598	0.325347	0.160736	0.306737	0.446825	0.169383	0.28935	0.276191	0.237719	0.323215	0.381173	0.201149	0.298921	0.15553		0.280335	0.233736	0.182528	0.133436	0.288236	0.287086	0.274315	0.299971	0.106329	0.199262	0.214621	0.183968	0.133372	0.0657149	0.194343	0.209131	0.169557	0.169211	0.0757892
FBP	14.1128	14.9412	14.9056	15.7227		15.404	17.617	12.4741	11.1298	15.0802	15.2745	13.0411	14.5671	10.8961	16.7743	14.2241	14.6809	13.6369	13.2755	14.085	12.0597	15.5746	11.4028	12.3142	15.3305	15.0504	9.50717	9.95095	9.00068	8.99326	15.5092	11.0055	13.8957	14.3505	2.79065	2.82434	2.98914	3.06284	7.91839	6.85004	8.18867	8.85052	1.85657		2.00432	1.90825	2.7212	2.93905	3.32215
GMP	0.0537473	0.0455232	0.0598567	0.076612	0.0319826	0.0318928	0.0256541	0.0354854	0.0309807			0.0334613	0.0292794	0.0325147	0.0364733	0.0477842	0.0340213	0.0463357	0.0497494	0.0527198	0.0471514		0.0346811	0.0411712	0.0360004	0.0455531	0.0397356	0.0528279	0.0538963	0.0502385	0.0217521	0.0221522	0.0279819	0.0227123	0.0923744	0.0853785	0.0636302	0.0555592	0.0300867	0.0198395	0.0179446	0.0230182	0.232168	0.248652	0.242021	0.145863	0.0286239	0.0352751	0.0360342
NAD	1.74884	1.24261	1.50933	1.66443	1.30489	1.63476	1.69496	1.24354	1.26791		1.29104	1.31361	1.33386	1.28091		1.30829		1.06082	0.923117	0.98986	0.972445	1.09413	1.0549	0.978668				1.00297	0.975592	0.994118		1.00836	0.986118	1.04465	0.825785	0.865259	0.978928		0.716242	0.794232	0.83837	0.812439	0.837021	0.836899	1.02194	0.975268	0.718232	0.772476	0.844416
AMP	0.547937	0.482993	0.64301	0.688478	0.343016	0.523104	0.428232	0.457351	0.455401	0.492818	0.616329	0.533754	0.427423	0.388246	0.484675	0.541795	0.479853	0.564158	0.624797	0.570682		0.555984	0.519829	0.556222		0.48709	0.457121	0.650953	0.601574	0.842259	0.2829	0.416973	0.402826	0.353045	0.789912	0.902878	0.935786	0.825346	0.542635	0.387565	0.416255	0.436214	0.848699	0.723531	0.902998	0.782198	0.491072	0.640319	0.549761
GDP	0.202234	0.165174	0.197828	0.246418	0.195368			0.227436	0.159456		0.192777	0.17789	0.151734	0.145889	0.235991	0.0830411	0.193661	0.247442	0.120204	0.171138	0.261693	0.190622	0.119736	0.16486	0.172053	0.229787	0.162836		0.16589	0.160927		0.164055	0.172072		0.245763	0.253398	0.215268	0.291129	0.112073	0.125937	0.145068	0.184477	0.234519			0.232531	0.225362	0.226104	0.215662
NADH	2.23917	2.13526	2.18955		2.10853			3.63148	4.10048	2.07879	2.46393	2.47608	3.07888	2.642	3.8052	2.49492	4.33186	3.1294	1.85074	2.88519	3.76478	1.86875	6.16595	5.29429	3.23349		4.27416	2.55943	2.07886	2.16718	3.07899	3.28965	1.89899	2.79356	1.81894	2.10809	1.62541	1.83779		1.78794		1.77028	1.65742	1.30297	2.04696	1.73867	1.37772		1.7397
NADP	0.252465	0.220231	0.204919	0.262179	0.213326	0.329133	0.331673	0.208924	0.276138	0.170336	0.218504	0.378293	0.199442	0.246666	0.245247	0.276727	0.363517	0.264278	0.188628	0.184148	0.24129	0.254157	0.161373	0.189964	0.322214	0.320761	0.262952	0.225772	0.176461	0.212796	0.260813	0.182317	0.227197	0.233534	0.191426		0.208857		0.201948		0.207733	0.199041	0.172796		0.193401	0.171513		0.186139	0.222125
ADP	1.64091	1.26303	1.62815	1.72575		1.51322	1.65366	1.31769	1.36642	1.15727	1.63383	1.58245	1.33966	0.99999	1.66889	1.39988	1.7065	1.5606	1.61716	1.3474	1.32947	1.55548		1.55905	1.56861	1.62215	1.75196	1.60985	1.64699	2.19356	1.48687	1.04558	1.35871	1.34898	1.70762	2.1267	2.33899	2.34587	1.48662	1.05159	1.27079	1.4201	2.1909	1.69663	2.37365	2.2366	1.62327	1.78336	1.97788
GTP	0.668928	0.954145	1.04915	1.09988		1.12381	1.19841	0.472331	0.542214	1.21653	0.763237	0.537091	0.447076	0.680308	0.79361	0.851043	0.860647	1.31977	0.943783		1.1844	0.698422	0.429673	1.43036	0.673901	0.641557		1.14467	0.804866	1.57441	0.786871	0.418086	0.531596	0.485042	0.921955	0.863152	0.826772	0.718656	0.569801	0.315503	0.631358	0.780621	0.922046	0.801464	0.90435	0.80859	0.719108	0.81484	1.01456
NADPH	0.149918	0.189582	0.121152	0.0812639	0.0588439	0.160484	0.0302674		0.102021	0.042451		0.0678171	0.0701348	0.0943872		0.0935521	0.0934268	0.00711073	0.0259109	0.0192218	0.0103706	0.0554869	0.0136236	0.0651044			0.0167792	0.00416065	0.0335219	0.0158574	0.104566	0.0416142	0.0365749		0.031616	0.0280712	0.0440612	0.0750128	0.0705417	0.0609555	0.0601249	0.0338916	0.0403168	0.0323608	0.0379023	0.0413714	0.0366338	0.0425685
ATP	4.89334	4.9693	5.64024	5.50727		5.31966	6.42105	4.23918	4.38302	4.15725	5.15634	5.23153	3.72348	3.67992	5.38026	5.29755	5.16187	6.1772	5.29864	5.12395	5.70731	4.61909	3.611	5.01772	5.94346	5.81034	7.95482	6.67001	6.70702	6.58993	5.32066	3.87535	5.44161	5.00338	6.44263	6.86415	7.14524	7.45253	5.37841	4.21026	5.36524	5.45155	7.09336	6.14369	7.24942	6.67521	6.23357	6.71262	8.00599
ARG-L	31.2964	27.0928	32.5815	32.7241	31.9685	39.2058	36.1298	35.9681	39.7633	27.3237	30.1986	37.7963	34.3951	39.2162	32.8757	35.1823	45.3202	38.968	31.7913	31.7264	32.9337	34.4059	31.3271	34.3491	41.6129	40.8185	44.8686	42.1917	42.1622	41.7202	31.322	35.4575	35.9714	39.661	37.0846	40.7216	42.7017		35.0201	35.0655	36.2805	33.1208	45.0421	37.2268	46.0161	46.3252	35.8243	36.7187	33.9696
ALA-L	56.8715	71.1631		49.4616	47.7758	46.9041	46.5021	73.6826	107.763	69.7672	69.4297	148.348		53.0241	26.2478	61.5872	11.3929	120.509		100.495		118.756	108.788		95.5452		250.457	204.229	83.3191	205.487	55.8406	122.57	49.8	58.3474				116.802	125.531	124.944	121.338	121.824	294.368	246.323		128.512	170.543	101.172	210.193
ASN-L	5.34519	5.32106	4.90884	5.41002	4.32417	4.44531	4.17902	5.4502	4.86118	4.87251	6.05938	5.84385	4.68903	4.9707	4.42901	5.17904			7.29667	6.98709	6.6869	5.61855	5.87935	5.97803	5.93727	5.79796	9.27577	8.82913	9.45323	8.63048	5.47874	5.60812	5.25867	5.44358	8.94002	9.27326	9.45103	8.18456	7.46955	7.47441	5.7595	6.86828	9.55234	10.0616	10.636	9.80521	7.15278	6.03018	6.83509
GLN-L	37.6849	32.172	34.2161	35.7871	28.1233	29.6895	27.2561	33.069	33.8779	33.0926	38.1248	32.1914	33.533	35.2854	29.76	28.8504	29.8886		34.7147	37.0454	36.9569	33.2304	32.4512	33.2498	34.2211	33.7532	39.1074	41.1242	40.123	38.0353	32.1009	34.0132	30.8777	35.2435	34.3581	34.0441	36.7331	30.5087	29.1369	32.6578	27.3501	26.478	28.5435	28.831	31.6919	30.4842	27.5931	24.1318	22.6522
TYR-L	0.116973	0.108473	0.106972	0.129025	0.135489	0.128478	0.111173	0.106118	0.104166	0.0944393	0.124765	0.0952043	0.146978	0.132967	0.127932	0.116482	0.115504	0.151169	0.124476	0.122674	0.121073	0.142445	0.151809		0.129004	0.120991		0.177283	0.189347	0.212099	0.172086	0.175044	0.155531	0.155219	0.400902	0.392967	0.408706	0.335754	0.221492	0.251754	0.189366	0.207102	0.714665	0.688364	0.777023	0.729336	0.393228	0.364345	0.353005
GLU-L	82.0382	82.9094	79.9	78.2814	51.8639	53.5982	48.4856	77.2575	70.4074	88.1328	82.4897	67.2784	67.1955	67.5938	54.1427	63.7482	53.1817	87.519	83.37	105.021	78.2759	63.3122	75.9162	69.3201	60.8257	62.619	95.615	119.149	103.452	93.0257	66.2376	76.4968	71.7717	70.2945	111.611	93.6448	100.243	82.9248	69.2282	83.234	66.2316	64.2768	93.0761	114.192	98.2811	90.5774	83.7285	75.5595	68.4688
PHE-L	0.293339	0.286478	0.251763	0.288068	0.310053	0.310072	0.265867	0.243007	0.239823	0.249068	0.27119	0.225285	0.306258		0.247316	0.270927	0.265527	0.283999	0.262252	0.27573	0.260311	0.290291	0.289735	0.29688	0.294476	0.282522		0.345365	0.324315	0.323565	0.336067	0.338408		0.324507	0.468937	0.457618	0.481766	0.430193	0.310577	0.414734	0.320376	0.320398	0.680512	0.70395	0.719098	0.695971	0.488452	0.392134	0.342539
ASP-L	16.4028	13.5815	16.1777	16.0985	11.6399	12.0021	10.8926	14.3741	14.0919	14.1227		14.5709	13.7152	14.6665					18.9783	17.4846	17.645	13.0851	12.5565	13.8949	12.6335	12.5086	31.9426	26.3552	26.4132	24.251	13.4432	15.8342	15.1833	16.1141	27.1388	27.8379	31.5163	26.2673	20.6567	21.4523	19.5047	19.5925	26.2433	24.7036	29.3967	27.7252	27.0609	23.7852	23.0587
TRP-L	0.0659349	0.0272194	0.0422198	0.0553586	0.0878025	0.0402574	0.0641605	0.0860442	0.0431087	0.0398835	0.0316374	0.0524541	0.168683	0.1388	0.0545034	0.116634	0.0900374	0.0517785	0.0276534	0.0495486		0.0323901	0.0427027	0.0311974	0.043401		0.189051	0.124026	0.0479854	0.0361362	0.1009	0.098625	0.0485204	0.107882	0.109098	0.0269201	0.0557103	0.0373577	0.0679722	0.16822	0.157464	0.0442568	0.100762	0.122519	0.177415	0.060991	0.129736	0.0356892	0.0858692
PYR	4.82273	9.70694	5.96656	3.97864	13.5642	2.39648	6.16613	41.0873	35.4534	5.64025	4.24866	29.8723	12.5378	3.67064	8.75177	47.4692	36.6502	2.73613	5.87627	5.4147	4.83751	7.80239	21.4537	15.6688		20.8036	4.64053	7.51446	6.9536	4.99342	12.2167	10.2509	11.1672	12.9378	4.48138	5.37195	4.15961		8.22317	11.4858	11.4407	7.08556	3.2157	5.81491	5.11668	5.61746	11.3999	5.92287	9.72945
SUCC	5.7205	8.02037	5.99479	7.09688	6.51445	5.14271	5.62581				5.6931	5.69872	5.7133	5.71338	5.95358	5.47352	5.6909	9.17321	6.6412	6.23654	7.76904	6.16325	10.0054	9.35715	6.91213	6.93379	11.1099	11.0283	9.03585	9.39236	5.89431	6.10155	4.405	5.20181	9.8511	11.195	12.1846	8.87737	10.7201	7.60116	6.71731	10.1356	15.0043	13.9616	15.52	16.7776	13.5385	9.2689	9.78598
L-MAL	1.41227	1.49953	1.47881	1.45932	1.32046	1.39053	1.26494	1.87173	2.02208	1.37163	1.82457	2.16016	1.57551	1.61657	1.39029	1.63828	1.82295	3.12977	2.81216		2.67282		2.8291	2.627	2.69883	2.70153	4.57521	3.5482	3.42456	3.88588	2.62691	2.65815	2.48884	2.56076	2.79524	3.60326	3.81607	3.56096	4.15736	4.36461	3.75001	4.55038	3.11178	2.57682	3.08279	2.93846	4.66163	4.2146	4.16398
AKG	1.4721	1.90865	1.52	1.6271	1.77836	1.18582	1.42077	1.65894	1.89245	1.00068	1.46897	2.76618	1.54699	1.7275	2.0456	1.86338	2.30045	4.62696	1.92234	1.55489	2.34548	1.94293	3.34917	3.07705	3.34362	3.07443		2.23696	2.33959	1.97578	1.99056	1.95423	1.41878	1.83092	1.09816	1.63325	1.65796	1.98082		2.0422	1.58365		2.01022	1.66084	1.74631	1.74629	2.1336	1.82224	2.05283
FUM	0.347405	0.288413	0.3281	0.33736	0.331753	0.355565	0.309668	0.41585	0.457637	0.30526	0.400605		0.343821	0.330023	0.35175	0.331037	0.36217	0.592942	0.517399	0.424782	0.495049	0.433809	0.451554	0.502616	0.559149	0.505077		0.722356	0.623471	0.639725	0.485595	0.569583	0.514805	0.618044	0.472356	0.587973	0.596116	0.665952	0.884656	0.770759	0.765618	0.749231	0.522559	0.450071	0.567146	0.563094	0.856643	0.775387	0.738242
CIT	3.25827	2.74871	3.2014	3.53486	2.96251	3.85487	3.94476	3.34979	3.63201	3.12997	3.90218	3.9747	3.73513	3.58516	4.21978	3.98451	4.49139	4.42504	3.98118	3.37289	3.84926	4.32409	3.72462	4.72604	4.94832	4.77662		3.94456	3.93963	4.20907	4.53815	3.59852	4.10764	4.12397	2.83528	3.25793	3.5662	3.48199	3.83956	3.40347	3.65459	3.84711	3.33409	3.01781	3.6029	3.36196	3.32366	3.10314	3.58752
ICIT	0.0293059	0.0514848	0.0315916	0.0502403	0.0197884	0.0536752	0.0531366	0.0355181	0.0363577		0.0348529		0.0468767	0.0396784	0.0310599	0.0249055	0.0323137	0.0371937	0.0420402	0.0405938	0.0456567	0.0403508		0.0551496	0.049498	0.0483923	0.0459439	0.0465993	0.0444181	0.0585306	0.0378623	0.0358549	0.053586		0.0179236	0.0187291	0.0303706	0.0278544	0.0367517	0.0447575	0.0327507	0.0431608	0.0232128	0.0207242	0.0246665	0.0196464	0.0297469	0.0257332	0.0410825
[truncated: 136 more columns]

## Sheet: Imputed Data
	XR/XDH 14.5 h	XR/XDH 14.5 h	XR/XDH 14.5 h	XR/XDH 14.5 h	XR/XDH 14.5 h	XR/XDH 14.5 h	XR/XDH 14.5 h	XR/XDH 16 h	XR/XDH 16 h	XR/XDH 16 h	XR/XDH 16 h	XR/XDH 16 h	XR/XDH 16 h	XR/XDH 16 h	XR/XDH 16 h	XR/XDH 16 h	XR/XDH 16 h	XR/XDH 17.5 h	XR/XDH 17.5 h	XR/XDH 17.5 h	XR/XDH 17.5 h	XR/XDH 17.5 h	XR/XDH 17.5 h	XR/XDH 17.5 h	XR/XDH 17.5 h	XR/XDH 17.5 h	XR/XDH 18.5 h	XR/XDH 18.5 h	XR/XDH 18.5 h	XR/XDH 18.5 h	XR/XDH 18.5 h	XR/XDH 18.5 h	XR/XDH 18.5 h	XR/XDH 18.5 h	XR/XDH 19.5 h	XR/XDH 19.5 h	XR/XDH 19.5 h	XR/XDH 19.5 h	XR/XDH 19.5 h	XR/XDH 19.5 h	XR/XDH 19.5 h	XR/XDH 19.5 h	XR/XDH 20.5 h	XR/XDH 20.5 h	XR/XDH 20.5 h	XR/XDH 20.5 h	XR/XDH 20.5 h	XR/XDH 20.5 h	XR/XDH 20.5 h
G6P	3.76545	3.62135	4.23023	4.4476	3.14717	4.70182	4.45576	2.59657	2.62969	2.1737	2.66673	3.12958	3.02044	3.09914	3.07164	3.48137	4.12248	2.21507	2.06042	1.77517	2.36283	2.34415	2.06019	2.70974	2.18914	2.29163	1.97266	1.84108	1.72642	1.90269	1.49954	1.53714	1.75751	2.00338	0.41567	0.611314	0.850177	0.869414	1.47153	1.38794	0.90343	1.51019	0.28931	0.354518	0.410542	0.466095	0.718842	0.587842	0.686054
R5P	0.198683	0.201183	0.169172	0.180976	0.299323	0.226893	0.312019	0.14585	0.136525	0.148443	0.157959	0.175803	0.356669	0.231551	0.211434	0.246563	0.251605	0.45788	0.208436	0.336427	0.216217	0.158074	0.253047	0.286144	0.333582	0.273274	0.298093	0.187755	0.116823	0.227443	0.277481	0.25017	0.228555	0.174913	0.186895	0.10189	0.134121	0.144684	0.363119	0.205439	0.182803	0.268465	0.096754	0.381605	0.113118	0.120892	0.385986	0.23848	0.185496
F6P	0.509441	0.885669	0.727723	0.769598	0.785128	0.681568	0.411852	0.329699	0.471515	0.452891	0.633257	0.455846	0.703046	0.657314	0.679092	0.880673	1.02911	0.412567	0.430723	0.283886	0.755838	0.677077	0.456897	0.975949	0.743453	0.506477	0.308549	0.693726	0.606563	0.397812	1.04045	0.252207	0.482856	0.48615	0.105783	0.133593	0.143577	0.14526	0.345147	0.328801	0.350956	0.357862	0.10864	0.162218	0.116427	0.179422	0.245678	0.254895	0.341488
GLYC3P	0.956558	0.776577	0.747251	0.94724	1.4731	1.05185	1.32596	0.421622	0.458642	0.384097	0.581177	1.06979	0.795263	0.819857	0.741584	0.664385	0.636615	0.504107	0.434344	0.419984	0.659515	0.718133	0.622677	0.689244	1.06406	0.986857	0.499299	0.435842	0.343799	0.351691	0.45292	0.497935	0.583972	0.60386	0.175526	0.145952	0.196871	0.177855	0.271726	0.255288	0.218282	0.282013	0.174191	0.156518	0.179464	0.163349	0.175311	0.157681	0.15276
G1P	0.117194	0.121673	0.109592	0.110082	0.188952	0.162729	0.130751	0.0720763	0.0686561	0.0757834	0.0838981	0.0772165	0.0657956	0.0753125	0.072738	0.0731975	0.0884507	0.0759652	0.0826695	0.0722661	0.0552087	0.0766869	0.0548792	0.0525363	0.0778498	0.0733919	0.107329	0.0437929	0.0635326	0.0800944	0.0443187	0.0476542	0.0665573	0.0722889	0.0301675	0.0547592	0.0462189	0.0461855	0.0728	0.0400605	0.057497	0.0486881	0.0261094	0.0199554	0.0291711	0.0302172	0.028887	0.0332762	0.0297816
Xu5P	2.25466	1.70382	2.54201	3.28863	4.0655	5.17575	6.19003	1.84948	2.24861	1.71851	2.40893	2.52227	2.70321	2.36206	2.20562	2.34749	2.74798	2.95525	2.59458	5.42936	5.22874	3.93459	5.6463	3.02042	4.37485	4.35838	3.70964	5.09218	4.38444	5.68887	4.19895	4.19449	3.6846	4.12236	1.83911	1.1059	2.62842	1.24041	3.42623	1.47201	2.63628	3.44954	1.13635	2.46544	1.31211	1.71246	2.81614	1.36296	3.09403
Ru5P	1.03157	0.992709	1.13613	0.998502	0.953469	0.896406	0.980722	1.33917	0.99455	1.38862	1.45719	1.2123	1.20421	0.690484	1.14709	0.975906	1.73468	2.432	1.17665	2.04357	1.81892	0.454233	1.41085	1.13172	2.43746	2.29837	1.24545	1.64775	1.40942	1.29854	0.377776	1.3661	1.93458	1.10868	0.65293	0.525823	0.689274	0.631751	0.869135	0.652451	0.822224	0.670606	0.53014	1.05385	0.737347	0.914412	0.690942	0.680623	0.931955
DHAP	4.14958	3.53846	3.46222	3.70088	3.22428	3.3956	2.29815	3.42929	3.32389	3.69453	3.65351	2.5527	2.42633	4.028	3.36627	3.73686	3.58673	3.1071	3.55717	3.34789	2.38076	4.14925	3.58171	5.21558	3.92906	2.94869	4.10241	2.65389	1.61884	2.88532	3.19134	4.39947	3.24515	1.54352	1.63044	1.62064	1.87008	1.64134	2.22183	3.28504	3.16777	2.33749	1.28602	1.41086	1.51465	1.37525	1.81985	1.5829	1.47229
6PG	2.00095	1.90551	2.4933	2.5108	1.41658	2.43194	2.52544	1.83244	2.04158	1.8986	1.69161	1.96806	1.85335	1.90683	2.22817	1.95829	1.7642	1.02795	1.03454	0.735144	0.744986	1.59148	1.12451	1.33422	1.63981	1.73825	0.845507	0.684939	0.769342	0.805852	0.557483	1.14392	1.14197	1.11895	0.485308	0.606756	0.591631	0.894336	1.02609	0.720737	0.97944	0.856119	0.476161	0.569321	0.526135	0.383684	0.750599	0.614597	0.619355
xPG	1.36422	1.38883	1.56874	1.55773	1.11742	1.47475	1.83876	1.26631	1.25128	1.18311	1.56806	1.74324	1.89263	1.37166	1.5214	1.26352	1.40121	1.44403	1.05129	1.05047	1.28203	0.991427	1.08353	1.04161	1.21537	1.20548	0.807697	0.667302	1.09678	0.761429	1.03045	1.00435	1.34763	1.50739	0.449071	0.532548	0.571207	0.515033	0.614153	0.555398	0.687664	0.51811	0.409777	0.463905	0.414663	0.337587	0.453012	0.431113	0.647717
PEP	0.330656	0.318307	0.352596	0.461072	0.190477	0.310459	0.198214	0.463854	0.290136	0.279766	0.437613	0.17322	0.23667	0.222566	0.241587	0.230598	0.325347	0.160736	0.306737	0.446825	0.169383	0.28935	0.276191	0.237719	0.323215	0.381173	0.201149	0.298921	0.15553	0.212234	0.280335	0.233736	0.182528	0.133436	0.288236	0.287086	0.274315	0.299971	0.106329	0.199262	0.214621	0.183968	0.133372	0.0657149	0.194343	0.209131	0.169557	0.169211	0.0757892
FBP	14.1128	14.9412	14.9056	15.7227	15.4505	15.404	17.617	12.4741	11.1298	15.0802	15.2745	13.0411	14.5671	10.8961	16.7743	14.2241	14.6809	13.6369	13.2755	14.085	12.0597	15.5746	11.4028	12.3142	15.3305	15.0504	9.50717	9.95095	9.00068	8.99326	15.5092	11.0055	13.8957	14.3505	2.79065	2.82434	2.98914	3.06284	7.91839	6.85004	8.18867	8.85052	1.85657	2.51959	2.00432	1.90825	2.7212	2.93905	3.32215
GMP	0.0537473	0.0455232	0.0598567	0.076612	0.0319826	0.0318928	0.0256541	0.0354854	0.0309807	0.029166	0.0311921	0.0334613	0.0292794	0.0325147	0.0364733	0.0477842	0.0340213	0.0463357	0.0497494	0.0527198	0.0471514	0.0441703	0.0346811	0.0411712	0.0360004	0.0455531	0.0397356	0.0528279	0.0538963	0.0502385	0.0217521	0.0221522	0.0279819	0.0227123	0.0923744	0.0853785	0.0636302	0.0555592	0.0300867	0.0198395	0.0179446	0.0230182	0.232168	0.248652	0.242021	0.145863	0.0286239	0.0352751	0.0360342
NAD	1.74884	1.24261	1.50933	1.66443	1.30489	1.63476	1.69496	1.24354	1.26791	1.28637	1.29104	1.31361	1.33386	1.28091	1.23587	1.30829	1.3077	1.06082	0.923117	0.98986	0.972445	1.09413	1.0549	0.978668	0.964275	1.03167	0.998014	1.00297	0.975592	0.994118	1.00474	1.00836	0.986118	1.04465	0.825785	0.865259	0.978928	0.833037	0.716242	0.794232	0.83837	0.812439	0.837021	0.836899	1.02194	0.975268	0.718232	0.772476	0.844416
AMP	0.547937	0.482993	0.64301	0.688478	0.343016	0.523104	0.428232	0.457351	0.455401	0.492818	0.616329	0.533754	0.427423	0.388246	0.484675	0.541795	0.479853	0.564158	0.624797	0.570682	0.582732	0.555984	0.519829	0.556222	0.631798	0.48709	0.457121	0.650953	0.601574	0.842259	0.2829	0.416973	0.402826	0.353045	0.789912	0.902878	0.935786	0.825346	0.542635	0.387565	0.416255	0.436214	0.848699	0.723531	0.902998	0.782198	0.491072	0.640319	0.549761
GDP	0.202234	0.165174	0.197828	0.246418	0.195368	0.190463	0.215281	0.227436	0.159456	0.174208	0.192777	0.17789	0.151734	0.145889	0.235991	0.0830411	0.193661	0.247442	0.120204	0.171138	0.261693	0.190622	0.119736	0.16486	0.172053	0.229787	0.162836	0.164633	0.16589	0.160927	0.169976	0.164055	0.172072	0.164895	0.245763	0.253398	0.215268	0.291129	0.112073	0.125937	0.145068	0.184477	0.234519	0.230032	0.228164	0.232531	0.225362	0.226104	0.215662
NADH	2.23917	2.13526	2.18955	2.10107	2.10853	2.19797	2.18336	3.63148	4.10048	2.07879	2.46393	2.47608	3.07888	2.642	3.8052	2.49492	4.33186	3.1294	1.85074	2.88519	3.76478	1.86875	6.16595	5.29429	3.23349	3.52407	4.27416	2.55943	2.07886	2.16718	3.07899	3.28965	1.89899	2.79356	1.81894	2.10809	1.62541	1.83779	1.7928	1.78794	2.0724	1.77028	1.65742	1.30297	2.04696	1.73867	1.37772	1.72102	1.7397
NADP	0.252465	0.220231	0.204919	0.262179	0.213326	0.329133	0.331673	0.208924	0.276138	0.170336	0.218504	0.378293	0.199442	0.246666	0.245247	0.276727	0.363517	0.264278	0.188628	0.184148	0.24129	0.254157	0.161373	0.189964	0.322214	0.320761	0.262952	0.225772	0.176461	0.212796	0.260813	0.182317	0.227197	0.233534	0.191426	0.204837	0.208857	0.194624	0.201948	0.202179	0.207733	0.199041	0.172796	0.212084	0.193401	0.171513	0.172314	0.186139	0.222125
ADP	1.64091	1.26303	1.62815	1.72575	1.57079	1.51322	1.65366	1.31769	1.36642	1.15727	1.63383	1.58245	1.33966	0.99999	1.66889	1.39988	1.7065	1.5606	1.61716	1.3474	1.32947	1.55548	1.51999	1.55905	1.56861	1.62215	1.75196	1.60985	1.64699	2.19356	1.48687	1.04558	1.35871	1.34898	1.70762	2.1267	2.33899	2.34587	1.48662	1.05159	1.27079	1.4201	2.1909	1.69663	2.37365	2.2366	1.62327	1.78336	1.97788
GTP	0.668928	0.954145	1.04915	1.09988	1.01572	1.12381	1.19841	0.472331	0.542214	1.21653	0.763237	0.537091	0.447076	0.680308	0.79361	0.851043	0.860647	1.31977	0.943783	0.915232	1.1844	0.698422	0.429673	1.43036	0.673901	0.641557	0.820792	1.14467	0.804866	1.57441	0.786871	0.418086	0.531596	0.485042	0.921955	0.863152	0.826772	0.718656	0.569801	0.315503	0.631358	0.780621	0.922046	0.801464	0.90435	0.80859	0.719108	0.81484	1.01456
NADPH	0.149918	0.189582	0.121152	0.0812639	0.0588439	0.160484	0.0302674	0.104665	0.102021	0.042451	0.0779268	0.0678171	0.0701348	0.0943872	0.0656637	0.0935521	0.0934268	0.00711073	0.0259109	0.0192218	0.0103706	0.0554869	0.0136236	0.0651044	0.0188304	0.0322632	0.0167792	0.00416065	0.0335219	0.0158574	0.104566	0.0416142	0.0365749	0.0361535	0.031616	0.0280712	0.0440612	0.0750128	0.0705417	0.0609555	0.0601249	0.0338916	0.0403168	0.0323608	0.0379023	0.0413714	0.0366338	0.0425685	0.0509511
ATP	4.89334	4.9693	5.64024	5.50727	5.45848	5.31966	6.42105	4.23918	4.38302	4.15725	5.15634	5.23153	3.72348	3.67992	5.38026	5.29755	5.16187	6.1772	5.29864	5.12395	5.70731	4.61909	3.611	5.01772	5.94346	5.81034	7.95482	6.67001	6.70702	6.58993	5.32066	3.87535	5.44161	5.00338	6.44263	6.86415	7.14524	7.45253	5.37841	4.21026	5.36524	5.45155	7.09336	6.14369	7.24942	6.67521	6.23357	6.71262	8.00599
ARG-L	31.2964	27.0928	32.5815	32.7241	31.9685	39.2058	36.1298	35.9681	39.7633	27.3237	30.1986	37.7963	34.3951	39.2162	32.8757	35.1823	45.3202	38.968	31.7913	31.7264	32.9337	34.4059	31.3271	34.3491	41.6129	40.8185	44.8686	42.1917	42.1622	41.7202	31.322	35.4575	35.9714	39.661	37.0846	40.7216	42.7017	37.1421	35.0201	35.0655	36.2805	33.1208	45.0421	37.2268	46.0161	46.3252	35.8243	36.7187	33.9696
ALA-L	56.8715	71.1631	53.113	49.4616	47.7758	46.9041	46.5021	73.6826	107.763	69.7672	69.4297	148.348	69.0269	53.0241	26.2478	61.5872	11.3929	120.509	132.161	100.495	88.4338	118.756	108.788	84.1668	95.5452	100.116	250.457	204.229	83.3191	205.487	55.8406	122.57	49.8	58.3474	105.122	124.458	125.038	116.802	125.531	124.944	121.338	121.824	294.368	246.323	184.503	128.512	170.543	101.172	210.193
ASN-L	5.34519	5.32106	4.90884	5.41002	4.32417	4.44531	4.17902	5.4502	4.86118	4.87251	6.05938	5.84385	4.68903	4.9707	4.42901	5.17904	5.15054	6.27273	7.29667	6.98709	6.6869	5.61855	5.87935	5.97803	5.93727	5.79796	9.27577	8.82913	9.45323	8.63048	5.47874	5.60812	5.25867	5.44358	8.94002	9.27326	9.45103	8.18456	7.46955	7.47441	5.7595	6.86828	9.55234	10.0616	10.636	9.80521	7.15278	6.03018	6.83509
GLN-L	37.6849	32.172	34.2161	35.7871	28.1233	29.6895	27.2561	33.069	33.8779	33.0926	38.1248	32.1914	33.533	35.2854	29.76	28.8504	29.8886	34.4528	34.7147	37.0454	36.9569	33.2304	32.4512	33.2498	34.2211	33.7532	39.1074	41.1242	40.123	38.0353	32.1009	34.0132	30.8777	35.2435	34.3581	34.0441	36.7331	30.5087	29.1369	32.6578	27.3501	26.478	28.5435	28.831	31.6919	30.4842	27.5931	24.1318	22.6522
TYR-L	0.116973	0.108473	0.106972	0.129025	0.135489	0.128478	0.111173	0.106118	0.104166	0.0944393	0.124765	0.0952043	0.146978	0.132967	0.127932	0.116482	0.115504	0.151169	0.124476	0.122674	0.121073	0.142445	0.151809	0.132955	0.129004	0.120991	0.176659	0.177283	0.189347	0.212099	0.172086	0.175044	0.155531	0.155219	0.400902	0.392967	0.408706	0.335754	0.221492	0.251754	0.189366	0.207102	0.714665	0.688364	0.777023	0.729336	0.393228	0.364345	0.353005
GLU-L	82.0382	82.9094	79.9	78.2814	51.8639	53.5982	48.4856	77.2575	70.4074	88.1328	82.4897	67.2784	67.1955	67.5938	54.1427	63.7482	53.1817	87.519	83.37	105.021	78.2759	63.3122	75.9162	69.3201	60.8257	62.619	95.615	119.149	103.452	93.0257	66.2376	76.4968	71.7717	70.2945	111.611	93.6448	100.243	82.9248	69.2282	83.234	66.2316	64.2768	93.0761	114.192	98.2811	90.5774	83.7285	75.5595	68.4688
PHE-L	0.293339	0.286478	0.251763	0.288068	0.310053	0.310072	0.265867	0.243007	0.239823	0.249068	0.27119	0.225285	0.306258	0.2576	0.247316	0.270927	0.265527	0.283999	0.262252	0.27573	0.260311	0.290291	0.289735	0.29688	0.294476	0.282522	0.330802	0.345365	0.324315	0.323565	0.336067	0.338408	0.345485	0.324507	0.468937	0.457618	0.481766	0.430193	0.310577	0.414734	0.320376	0.320398	0.680512	0.70395	0.719098	0.695971	0.488452	0.392134	0.342539
ASP-L	16.4028	13.5815	16.1777	16.0985	11.6399	12.0021	10.8926	14.3741	14.0919	14.1227	14.7331	14.5709	13.7152	14.6665	14.0272	13.9961	14.7976	14.8483	18.9783	17.4846	17.645	13.0851	12.5565	13.8949	12.6335	12.5086	31.9426	26.3552	26.4132	24.251	13.4432	15.8342	15.1833	16.1141	27.1388	27.8379	31.5163	26.2673	20.6567	21.4523	19.5047	19.5925	26.2433	24.7036	29.3967	27.7252	27.0609	23.7852	23.0587
TRP-L	0.0659349	0.0272194	0.0422198	0.0553586	0.0878025	0.0402574	0.0641605	0.0860442	0.0431087	0.0398835	0.0316374	0.0524541	0.168683	0.1388	0.0545034	0.116634	0.0900374	0.0517785	0.0276534	0.0495486	0.0362309	0.0323901	0.0427027	0.0311974	0.043401	0.0283171	0.189051	0.124026	0.0479854	0.0361362	0.1009	0.098625	0.0485204	0.107882	0.109098	0.0269201	0.0557103	0.0373577	0.0679722	0.16822	0.157464	0.0442568	0.100762	0.122519	0.177415	0.060991	0.129736	0.0356892	0.0858692
SUCC	5.7205	8.02037	5.99479	7.09688	6.51445	5.14271	5.62581	5.92732	5.77196	5.12329	5.6931	5.69872	5.7133	5.71338	5.95358	5.47352	5.6909	9.17321	6.6412	6.23654	7.76904	6.16325	10.0054	9.35715	6.91213	6.93379	11.1099	11.0283	9.03585	9.39236	5.89431	6.10155	4.405	5.20181	9.8511	11.195	12.1846	8.87737	10.7201	7.60116	6.71731	10.1356	15.0043	13.9616	15.52	16.7776	13.5385	9.2689	9.78598
L-MAL	1.41227	1.49953	1.47881	1.45932	1.32046	1.39053	1.26494	1.87173	2.02208	1.37163	1.82457	2.16016	1.57551	1.61657	1.39029	1.63828	1.82295	3.12977	2.81216	2.81733	2.67282	2.73037	2.8291	2.627	2.69883	2.70153	4.57521	3.5482	3.42456	3.88588	2.62691	2.65815	2.48884	2.56076	2.79524	3.60326	3.81607	3.56096	4.15736	4.36461	3.75001	4.55038	3.11178	2.57682	3.08279	2.93846	4.66163	4.2146	4.16398
AKG	1.4721	1.90865	1.52	1.6271	1.77836	1.18582	1.42077	1.65894	1.89245	1.00068	1.46897	2.76618	1.54699	1.7275	2.0456	1.86338	2.30045	4.62696	1.92234	1.55489	2.34548	1.94293	3.34917	3.07705	3.34362	3.07443	1.96383	2.23696	2.33959	1.97578	1.99056	1.95423	1.41878	1.83092	1.09816	1.63325	1.65796	1.98082	1.38677	2.0422	1.58365	2.04786	2.01022	1.66084	1.74631	1.74629	2.1336	1.82224	2.05283
FUM	0.347405	0.288413	0.3281	0.33736	0.331753	0.355565	0.309668	0.41585	0.457637	0.30526	0.400605	0.366461	0.343821	0.330023	0.35175	0.331037	0.36217	0.592942	0.517399	0.424782	0.495049	0.433809	0.451554	0.502616	0.559149	0.505077	0.596226	0.722356	0.623471	0.639725	0.485595	0.569583	0.514805	0.618044	0.472356	0.587973	0.596116	0.665952	0.884656	0.770759	0.765618	0.749231	0.522559	0.450071	0.567146	0.563094	0.856643	0.775387	0.738242
CIT	3.25827	2.74871	3.2014	3.53486	2.96251	3.85487	3.94476	3.34979	3.63201	3.12997	3.90218	3.9747	3.73513	3.58516	4.21978	3.98451	4.49139	4.42504	3.98118	3.37289	3.84926	4.32409	3.72462	4.72604	4.94832	4.77662	4.06594	3.94456	3.93963	4.20907	4.53815	3.59852	4.10764	4.12397	2.83528	3.25793	3.5662	3.48199	3.83956	3.40347	3.65459	3.84711	3.33409	3.01781	3.6029	3.36196	3.32366	3.10314	3.58752
ICIT	0.0293059	0.0514848	0.0315916	0.0502403	0.0197884	0.0536752	0.0531366	0.0355181	0.0363577	0.0384359	0.0348529	0.0332399	0.0468767	0.0396784	0.0310599	0.0249055	0.0323137	0.0371937	0.0420402	0.0405938	0.0456567	0.0403508	0.0448594	0.0551496	0.049498	0.0483923	0.0459439	0.0465993	0.0444181	0.0585306	0.0378623	0.0358549	0.053586	0.0461136	0.0179236	0.0187291	0.0303706	0.0278544	0.0367517	0.0447575	0.0327507	0.0431608	0.0232128	0.0207242	0.0246665	0.0196464	0.0297469	0.0257332	0.0410825
[truncated: 136 more columns]

## Sheet: Normalized data
	XR/XDH 14.5 h	XR/XDH 14.5 h	XR/XDH 14.5 h	XR/XDH 14.5 h	XR/XDH 14.5 h	XR/XDH 14.5 h	XR/XDH 14.5 h	XR/XDH 16 h	XR/XDH 16 h	XR/XDH 16 h	XR/XDH 16 h	XR/XDH 16 h	XR/XDH 16 h	XR/XDH 16 h	XR/XDH 16 h	XR/XDH 16 h	XR/XDH 16 h	XR/XDH 17.5 h	XR/XDH 17.5 h	XR/XDH 17.5 h	XR/XDH 17.5 h	XR/XDH 17.5 h	XR/XDH 17.5 h	XR/XDH 17.5 h	XR/XDH 17.5 h	XR/XDH 17.5 h	XR/XDH 18.5 h	XR/XDH 18.5 h	XR/XDH 18.5 h	XR/XDH 18.5 h	XR/XDH 18.5 h	XR/XDH 18.5 h	XR/XDH 18.5 h	XR/XDH 18.5 h	XR/XDH 19.5 h	XR/XDH 19.5 h	XR/XDH 19.5 h	XR/XDH 19.5 h	XR/XDH 19.5 h	XR/XDH 19.5 h	XR/XDH 19.5 h	XR/XDH 19.5 h	XR/XDH 20.5 h	XR/XDH 20.5 h	XR/XDH 20.5 h	XR/XDH 20.5 h	XR/XDH 20.5 h	XR/XDH 20.5 h	XR/XDH 20.5 h
G6P	0.75547	0.726561	0.848721	0.892333	0.631424	0.943338	0.893969	0.520957	0.5276	0.436114	0.535032	0.627896	0.605997	0.621788	0.61627	0.698475	0.827103	0.444415	0.413386	0.356157	0.474059	0.470313	0.41334	0.543662	0.439213	0.459775	0.395778	0.36938	0.346375	0.381741	0.300857	0.308399	0.352613	0.401942	0.0833968	0.122649	0.170573	0.174433	0.295237	0.278465	0.181257	0.302993	0.0580448	0.0711278	0.082368	0.0935138	0.144223	0.11794	0.137645
R5P	1.21561	1.2309	1.03505	1.10726	1.83135	1.3882	1.90903	0.892356	0.835302	0.908219	0.966444	1.07561	2.18221	1.4167	1.29362	1.50855	1.5394	2.80145	1.27528	2.05837	1.32288	0.967146	1.54822	1.75072	2.04096	1.67198	1.82382	1.14874	0.71476	1.39156	1.69771	1.53062	1.39837	1.07017	1.14348	0.623393	0.820592	0.885221	2.22167	1.25694	1.11844	1.64255	0.591971	2.33478	0.692089	0.739652	2.36158	1.4591	1.13492
F6P	0.768607	1.33623	1.09794	1.16111	1.18454	1.0283	0.621372	0.497426	0.711387	0.683289	0.955412	0.687747	1.06071	0.991707	1.02456	1.32869	1.55264	0.622451	0.649843	0.428306	1.14035	1.02152	0.689332	1.47244	1.12167	0.764135	0.465516	1.04664	0.915138	0.600189	1.56975	0.380511	0.728497	0.733468	0.159597	0.201555	0.216618	0.219157	0.520733	0.496071	0.529496	0.539916	0.163907	0.244743	0.175656	0.270699	0.370661	0.384567	0.515212
GLYC3P	1.35864	1.10301	1.06136	1.34541	2.09231	1.49399	1.88333	0.59885	0.651431	0.545551	0.825473	1.51947	1.12955	1.16448	1.05331	0.943658	0.904215	0.716007	0.616919	0.596524	0.936741	1.02	0.884418	0.978965	1.51133	1.40168	0.709178	0.619047	0.488314	0.499524	0.643303	0.707241	0.829443	0.857691	0.249309	0.207302	0.279625	0.252616	0.385945	0.362597	0.310037	0.400557	0.247412	0.22231	0.254902	0.232012	0.249003	0.223962	0.216973
G1P	0.865706	0.898791	0.809552	0.813172	1.39578	1.20207	0.965852	0.532424	0.50716	0.559808	0.619752	0.570395	0.48603	0.55633	0.537312	0.540707	0.653381	0.561152	0.610676	0.533827	0.407824	0.566483	0.405391	0.388084	0.575073	0.542143	0.792837	0.323496	0.469313	0.591654	0.32738	0.35202	0.491656	0.533995	0.222846	0.404504	0.341417	0.34117	0.53777	0.295925	0.424728	0.359657	0.192869	0.147409	0.215485	0.223213	0.213387	0.24581	0.219995
Xu5P	5.91253	4.46804	6.66605	8.62397	10.6612	13.5727	16.2325	4.85001	5.89667	4.50656	6.31709	6.6143	7.08878	6.19418	5.78392	6.15596	7.2062	7.74972	6.80393	14.2377	13.7116	10.3179	14.8066	7.92062	11.4724	11.4292	9.72801	13.3535	11.4976	14.9183	11.0111	10.9995	9.66234	10.8103	4.82281	2.90006	6.89267	3.25279	8.9848	3.86013	6.91326	9.04594	2.97992	6.46526	3.44082	4.49068	7.38492	3.57417	8.11365
Ru5P	4.40824	4.24216	4.85504	4.26692	4.07448	3.83063	4.19094	5.72272	4.25003	5.934	6.22702	5.18056	5.14597	2.95066	4.90189	4.17036	7.41286	10.3927	5.02818	8.73284	7.77284	1.94108	6.029	4.83618	10.4161	9.82166	5.32219	7.04135	6.02291	5.54906	1.61436	5.83779	8.26708	4.73773	2.79018	2.24701	2.94549	2.69967	3.71409	2.78813	3.51362	2.86571	2.26546	4.50342	3.15092	3.90758	2.95262	2.90852	3.98254
DHAP	1.17271	1	0.978454	1.0459	0.911209	0.959625	0.649479	0.969149	0.939359	1.04411	1.03251	0.721414	0.685702	1.13835	0.951337	1.05607	1.01364	0.878094	1.00529	0.946142	0.672825	1.17261	1.01222	1.47397	1.11039	0.833325	1.15938	0.750014	0.457498	0.815417	0.9019	1.24333	0.917108	0.436213	0.460778	0.458006	0.528502	0.463856	0.627908	0.928381	0.895239	0.660595	0.363441	0.398722	0.428052	0.388658	0.514306	0.447341	0.416083
6PG	1.36692	1.30172	1.70326	1.71521	0.967718	1.66134	1.72521	1.2518	1.39467	1.297	1.15559	1.34445	1.26609	1.30262	1.52214	1.33778	1.20519	0.702229	0.706729	0.502202	0.508926	1.0872	0.768195	0.911449	1.12021	1.18746	0.577595	0.467906	0.525564	0.550506	0.380836	0.781449	0.780122	0.764395	0.331531	0.414496	0.404163	0.610952	0.700959	0.49236	0.669089	0.584844	0.325282	0.388923	0.359421	0.262108	0.51276	0.419853	0.423103
xPG	1.22086	1.24288	1.40389	1.39403	1	1.31978	1.64553	1.13324	1.11979	1.05879	1.40328	1.56005	1.69374	1.22752	1.36153	1.13074	1.25397	1.29228	0.940816	0.940084	1.14731	0.887243	0.969667	0.93215	1.08765	1.0788	0.722821	0.597178	0.981529	0.681414	0.922169	0.898804	1.20601	1.34898	0.40188	0.476585	0.511182	0.46091	0.549615	0.497034	0.615401	0.463665	0.366715	0.415155	0.371088	0.302112	0.405408	0.385809	0.579651
PEP	1.13117	1.08892	1.20623	1.57732	0.651618	1.06207	0.678089	1.58684	0.992551	0.957077	1.49707	0.592585	0.809645	0.761395	0.826467	0.788873	1.11301	0.549877	1.04934	1.52858	0.579457	0.989863	0.944844	0.813234	1.10572	1.30399	0.688128	1.0226	0.532067	0.726048	0.959021	0.799606	0.624426	0.456483	0.98605	0.982117	0.938427	1.0262	0.363748	0.681672	0.734216	0.629351	0.456263	0.22481	0.664846	0.715433	0.580052	0.578869	0.259274
FBP	1.09102	1.15507	1.15232	1.21548	1.19444	1.19085	1.36193	0.964341	0.860422	1.16582	1.18084	1.00818	1.12615	0.842349	1.29678	1.09963	1.13494	1.05424	1.0263	1.08888	0.932309	1.20404	0.881526	0.951981	1.18516	1.16351	0.734977	0.769285	0.695821	0.695248	1.19898	0.850813	1.07424	1.1094	0.215738	0.218343	0.231083	0.236781	0.612152	0.52956	0.633046	0.684213	0.143527	0.194784	0.154949	0.147523	0.21037	0.227211	0.256828
GMP	1.11796	0.946895	1.24504	1.59355	0.665246	0.66338	0.533612	0.738105	0.644408	0.60666	0.648805	0.696004	0.60902	0.676315	0.758655	0.993926	0.707653	0.963796	1.0348	1.09659	0.980763	0.918754	0.721376	0.856372	0.748819	0.947517	0.826512	1.09884	1.12106	1.04497	0.452451	0.460772	0.582032	0.472421	1.92141	1.7759	1.32353	1.15565	0.625811	0.412668	0.373252	0.478784	4.82915	5.17203	5.03411	3.03398	0.595385	0.733731	0.749522
NAD	1	0.710533	0.863042	0.951731	0.746144	0.934766	0.969187	0.711063	0.724998	0.735554	0.738223	0.751129	0.762711	0.73243	0.706679	0.748087	0.747753	0.606581	0.527844	0.566008	0.55605	0.62563	0.603196	0.559609	0.551379	0.589918	0.57067	0.573504	0.557849	0.568443	0.574519	0.576585	0.563868	0.597339	0.472189	0.494761	0.559757	0.476336	0.409552	0.454147	0.479385	0.464558	0.478614	0.478544	0.584352	0.557664	0.410689	0.441707	0.482843
AMP	0.925964	0.816216	1.08663	1.16347	0.579666	0.883998	0.723674	0.772882	0.769586	0.832819	1.04154	0.901996	0.722307	0.656101	0.819057	0.915585	0.810909	0.953377	1.05585	0.964402	0.984766	0.939564	0.878466	0.939966	1.06768	0.823138	0.772494	1.10005	1.01661	1.42334	0.478077	0.704647	0.68074	0.596614	1.33488	1.52578	1.58139	1.39476	0.917005	0.65495	0.703434	0.737163	1.43423	1.2227	1.52599	1.32185	0.829867	1.08208	0.929047
GDP	1	0.816745	0.978209	1.21848	0.966046	0.941791	1.06451	1.12462	0.788473	0.861418	0.953233	0.879622	0.750287	0.721387	1.16692	0.410618	0.957605	1.22354	0.594381	0.846236	1.29401	0.942581	0.592067	0.815193	0.850759	1.13624	0.805184	0.814071	0.820287	0.795744	0.840489	0.811214	0.850853	0.815364	1.21524	1.25299	1.06445	1.43956	0.554175	0.62273	0.717325	0.912193	1.15964	1.13745	1.12822	1.14981	1.11436	1.11803	1.06639
NADH	1	0.953595	0.977841	0.938328	0.941658	0.981601	0.97508	1.6218	1.83125	0.928376	1.10038	1.1058	1.37501	1.17991	1.69938	1.11422	1.93459	1.39758	0.826531	1.28851	1.68133	0.834576	2.75368	2.3644	1.44406	1.57383	1.90882	1.14303	0.928407	0.967852	1.37506	1.46914	0.84808	1.24759	0.81233	0.941464	0.7259	0.820746	0.800656	0.798487	0.925524	0.790599	0.740196	0.5819	0.914163	0.77648	0.615281	0.7686	0.776942
NADP	1.14636	1	0.930473	1.19047	0.968643	1.49449	1.50602	0.948655	1.25385	0.773443	0.992155	1.71771	0.905604	1.12003	1.11359	1.25653	1.65062	1.2	0.8565	0.836156	1.09562	1.15405	0.732744	0.862567	1.46307	1.45647	1.19398	1.02516	0.801251	0.966237	1.18427	0.827842	1.03163	1.0604	0.869202	0.930101	0.948353	0.883725	0.916979	0.918031	0.943246	0.90378	0.784612	0.963004	0.878173	0.778785	0.782424	0.845196	1.0086
ADP	1	0.769715	0.992224	1.0517	0.957265	0.92218	1.00777	0.803026	0.83272	0.705262	0.995684	0.964372	0.81641	0.609412	1.01705	0.853111	1.03997	0.951056	0.985529	0.82113	0.810201	0.947939	0.92631	0.950115	0.95594	0.98857	1.06768	0.981073	1.00371	1.33679	0.906123	0.637194	0.828025	0.822094	1.04066	1.29605	1.42542	1.42962	0.905974	0.640856	0.774443	0.865433	1.33517	1.03395	1.44655	1.36302	0.989251	1.08681	1.20535
GTP	0.701076	1	1.09957	1.15274	1.06453	1.17781	1.256	0.49503	0.568272	1.27499	0.799918	0.562903	0.468562	0.713003	0.831749	0.891944	0.902009	1.38319	0.98914	0.959217	1.24132	0.731987	0.450322	1.4991	0.706287	0.672389	0.860238	1.19968	0.843547	1.65008	0.824688	0.438178	0.557144	0.508352	0.966263	0.904634	0.866506	0.753194	0.597185	0.330666	0.6617	0.818137	0.966359	0.839982	0.947811	0.84745	0.753667	0.854	1.06332
NADPH	1.27204	1.6086	1.02797	0.689521	0.499289	1.3617	0.256818	0.88808	0.865647	0.360196	0.661206	0.575426	0.595091	0.800872	0.557154	0.793786	0.792723	0.0603343	0.219853	0.163096	0.0879946	0.470804	0.115595	0.552408	0.159776	0.273752	0.142371	0.035303	0.284433	0.13455	0.887241	0.353095	0.310337	0.306761	0.268261	0.238183	0.373858	0.636481	0.598544	0.517205	0.510157	0.287569	0.342087	0.27458	0.321599	0.351035	0.310836	0.361192	0.432319
ATP	0.888523	0.902316	1.02414	1	0.99114	0.965934	1.16592	0.769741	0.795861	0.754865	0.936277	0.94993	0.676103	0.668193	0.976937	0.961918	0.937283	1.12164	0.962116	0.930397	1.03632	0.838725	0.655678	0.911107	1.0792	1.05503	1.44442	1.21113	1.21785	1.19659	0.966115	0.703679	0.988076	0.908503	1.16984	1.24638	1.29742	1.35322	0.976601	0.764491	0.97421	0.989882	1.288	1.11556	1.31634	1.21207	1.13188	1.21886	1.45371
ARG-L	0.507736	0.43954	0.528586	0.530899	0.518641	0.636054	0.586151	0.583528	0.645099	0.443285	0.489926	0.613188	0.558008	0.636223	0.533358	0.570779	0.735251	0.632197	0.515765	0.514713	0.534299	0.558184	0.508235	0.557263	0.675106	0.662219	0.727925	0.684495	0.684018	0.676847	0.508152	0.575244	0.583581	0.643439	0.601642	0.660645	0.692771	0.602574	0.568147	0.568884	0.588596	0.537334	0.73074	0.603949	0.746542	0.751556	0.581195	0.595705	0.551105
ALA-L	1	1.2513	0.933913	0.869708	0.840066	0.824738	0.817669	1.2956	1.89484	1.22675	1.22082	2.60848	1.21374	0.932349	0.461527	1.08292	0.200326	2.11897	2.32385	1.76705	1.55498	2.08814	1.91287	1.47995	1.68002	1.76039	4.40391	3.59107	1.46504	3.61319	0.981873	2.15521	0.875658	1.02595	1.84841	2.18841	2.19861	2.05379	2.20728	2.19696	2.13354	2.14208	5.17603	4.33122	3.24421	2.25969	2.99875	1.77897	3.69593
ASN-L	0.999775	0.995262	0.918159	1.0119	0.808802	0.83146	0.781651	1.01942	0.909244	0.911364	1.13336	1.09305	0.877045	0.929729	0.828411	0.968697	0.963368	1.17326	1.36478	1.30688	1.25073	1.0509	1.09969	1.11814	1.11052	1.08446	1.73496	1.65142	1.76815	1.61426	1.02475	1.04895	0.983592	1.01818	1.67216	1.73449	1.76774	1.53086	1.39712	1.39803	1.07727	1.28466	1.78669	1.88194	1.98938	1.83399	1.33787	1.1279	1.27845
GLN-L	0.905152	0.772738	0.821835	0.859568	0.675492	0.713111	0.654663	0.794283	0.813712	0.794849	0.915717	0.773204	0.805427	0.847519	0.714804	0.692956	0.717893	0.827521	0.833811	0.889791	0.887667	0.79816	0.779444	0.798626	0.821954	0.810717	0.93932	0.987762	0.963712	0.913568	0.771031	0.816961	0.741649	0.846512	0.825246	0.817704	0.882291	0.732787	0.699837	0.784407	0.656921	0.635973	0.685585	0.692492	0.761206	0.732198	0.662757	0.57962	0.544083
TYR-L	0.611296	0.566875	0.55903	0.67428	0.70806	0.671419	0.580983	0.554569	0.544368	0.493536	0.652018	0.497534	0.768104	0.694882	0.668567	0.608729	0.603619	0.790004	0.650508	0.641091	0.632724	0.744414	0.793347	0.694819	0.67417	0.632294	0.923211	0.926475	0.989523	1.10842	0.899316	0.914771	0.812799	0.811168	2.0951	2.05363	2.13588	1.75464	1.15751	1.31565	0.989622	1.08231	3.73481	3.59736	4.06069	3.81148	2.05499	1.90405	1.84479
GLU-L	1.04799	1.05912	1.02068	1	0.662532	0.684687	0.619376	0.986921	0.899415	1.12585	1.05376	0.859444	0.858385	0.863472	0.691643	0.814348	0.679367	1.11801	1.065	1.34158	0.99993	0.808778	0.969786	0.885524	0.777013	0.799922	1.22143	1.52206	1.32155	1.18835	0.846148	0.977203	0.916842	0.897973	1.42577	1.19626	1.28055	1.05932	0.884351	1.06327	0.846071	0.8211	1.18899	1.45874	1.25549	1.15708	1.06958	0.96523	0.87465
PHE-L	0.706587	0.690058	0.606438	0.693889	0.746846	0.746891	0.640413	0.585348	0.577678	0.599947	0.653234	0.542658	0.737705	0.620499	0.595727	0.652599	0.639594	0.684089	0.631705	0.66417	0.627029	0.699243	0.697905	0.715115	0.709323	0.680529	0.796825	0.831905	0.781199	0.779394	0.809507	0.815145	0.832193	0.781661	1.12956	1.10229	1.16046	1.03624	0.748108	0.998998	0.771712	0.771763	1.6392	1.69565	1.73214	1.67643	1.17657	0.944561	0.825098
ASP-L	1	0.828	0.986279	0.981451	0.709633	0.731713	0.664071	0.876322	0.859117	0.860996	0.898209	0.888321	0.83615	0.894148	0.855172	0.853277	0.902138	0.905231	1.15702	1.06595	1.07573	0.797735	0.765509	0.847107	0.770206	0.762591	1.94739	1.60675	1.61029	1.47847	0.819572	0.965336	0.925653	0.982402	1.65453	1.69715	1.9214	1.60139	1.25934	1.30784	1.18911	1.19446	1.59993	1.50606	1.79218	1.69027	1.64978	1.45007	1.40578
TRP-L	0.750946	0.310008	0.48085	0.63049	1	0.4585	0.730737	0.979975	0.490973	0.454241	0.360324	0.59741	1.92116	1.58083	0.620751	1.32837	1.02545	0.589716	0.31495	0.564319	0.412641	0.368897	0.486349	0.355314	0.494303	0.322509	2.15314	1.41256	0.546515	0.411563	1.14917	1.12326	0.552609	1.22869	1.24254	0.306599	0.634496	0.425474	0.774149	1.9159	1.79339	0.504049	1.14759	1.39539	2.02062	0.694639	1.47758	0.406471	0.977982
SUCC	0.806587	1.13087	0.845262	1.00066	0.918533	0.725118	0.793235	0.835748	0.813843	0.722381	0.802724	0.803515	0.805571	0.805582	0.839452	0.771763	0.802413	1.29342	0.936405	0.879348	1.09543	0.869014	1.41076	1.31935	0.974605	0.977659	1.56649	1.55498	1.27405	1.32432	0.831094	0.860315	0.621102	0.733451	1.389	1.57848	1.71803	1.2517	1.51153	1.07176	0.947137	1.42911	2.11559	1.96857	2.1883	2.36563	1.90892	1.30691	1.37982
L-MAL	1	1.06179	1.04712	1.03332	0.934992	0.984609	0.895679	1.32534	1.4318	0.971228	1.29195	1.52957	1.11559	1.14466	0.984443	1.16004	1.2908	2.21614	1.99124	1.9949	1.89258	1.93332	2.00324	1.86014	1.911	1.9129	3.23963	2.51241	2.42487	2.75152	1.86007	1.88219	1.76231	1.81323	1.97926	2.55141	2.70209	2.52145	2.94375	3.0905	2.65532	3.22205	2.20339	1.8246	2.18287	2.08067	3.30082	2.98428	2.94844
AKG	1	1.29655	1.03254	1.1053	1.20805	0.805533	0.965133	1.12693	1.28555	0.679768	0.997876	1.87908	1.05088	1.17349	1.38959	1.2658	1.5627	3.14311	1.30585	1.05624	1.59329	1.31984	2.2751	2.09025	2.27133	2.08847	1.33404	1.51958	1.58929	1.34215	1.3522	1.32752	0.963783	1.24375	0.74598	1.10947	1.12626	1.34558	0.942036	1.38727	1.07578	1.39112	1.36555	1.12822	1.18628	1.18626	1.44936	1.23785	1.39449
FUM	1.09254	0.907014	1.03182	1.06095	1.04331	1.1182	0.973859	1.30778	1.4392	0.959995	1.25984	1.15246	1.08126	1.03787	1.1062	1.04106	1.13897	1.86471	1.62714	1.33587	1.55685	1.36426	1.42007	1.58065	1.75844	1.58839	1.87504	2.2717	1.96072	2.01184	1.52712	1.79125	1.61898	1.94365	1.48549	1.84909	1.87469	2.09432	2.78211	2.42392	2.40775	2.35622	1.64337	1.41541	1.78359	1.77084	2.69401	2.43847	2.32166
CIT	1	0.843612	0.982546	1.08489	0.909227	1.1831	1.21069	1.02809	1.11471	0.960622	1.19762	1.21988	1.14635	1.10033	1.2951	1.22289	1.37846	1.35809	1.22187	1.03518	1.18138	1.32711	1.14313	1.45048	1.5187	1.466	1.24788	1.21063	1.20912	1.29181	1.39281	1.10443	1.26068	1.26569	0.87018	0.999896	1.09451	1.06866	1.17841	1.04456	1.12164	1.18072	1.02327	0.926199	1.10577	1.03182	1.02007	0.952389	1.10105
ICIT	0.826322	1.45169	0.890769	1.4166	0.557961	1.51345	1.49826	1.00148	1.02516	1.08375	0.982725	0.937247	1.32175	1.11879	0.875778	0.702245	0.911131	1.04873	1.18538	1.1446	1.28736	1.13775	1.26487	1.55502	1.39566	1.36449	1.29545	1.31393	1.25243	1.65035	1.06758	1.01098	1.51093	1.30024	0.505381	0.528094	0.856342	0.785394	1.03627	1.262	0.923452	1.21698	0.654519	0.584348	0.695508	0.553958	0.838756	0.725585	1.15838
[truncated: 136 more columns]

## Sheet: Cluster Data
	XR/XDH 14.5 h	XR/XDH 14.5 h	XR/XDH 14.5 h	XR/XDH 14.5 h	XR/XDH 14.5 h	XR/XDH 14.5 h	XR/XDH 14.5 h	XR/XDH 16 h	XR/XDH 16 h	XR/XDH 16 h	XR/XDH 16 h	XR/XDH 16 h	XR/XDH 16 h	XR/XDH 16 h	XR/XDH 16 h	XR/XDH 16 h	XR/XDH 16 h	XR/XDH 17.5 h	XR/XDH 17.5 h	XR/XDH 17.5 h	XR/XDH 17.5 h	XR/XDH 17.5 h	XR/XDH 17.5 h	XR/XDH 17.5 h	XR/XDH 17.5 h	XR/XDH 17.5 h	XR/XDH 18.5 h	XR/XDH 18.5 h	XR/XDH 18.5 h	XR/XDH 18.5 h	XR/XDH 18.5 h	XR/XDH 18.5 h	XR/XDH 18.5 h	XR/XDH 18.5 h	XR/XDH 19.5 h	XR/XDH 19.5 h	XR/XDH 19.5 h	XR/XDH 19.5 h	XR/XDH 19.5 h	XR/XDH 19.5 h	XR/XDH 19.5 h	XR/XDH 19.5 h	XR/XDH 20.5 h	XR/XDH 20.5 h	XR/XDH 20.5 h	XR/XDH 20.5 h	XR/XDH 20.5 h	XR/XDH 20.5 h	XR/XDH 20.5 h
G6P	3.76545	3.62135	4.23023	4.4476	3.14717	4.70182	4.45576	2.59657	2.62969	2.1737	2.66673	3.12958	3.02044	3.09914	3.07164	3.48137	4.12248	2.21507	2.06042	1.77517	2.36283	2.34415	2.06019	2.70974	2.18914	2.29163	1.97266	1.84108	1.72642	1.90269	1.49954	1.53714	1.75751	2.00338	0.41567	0.611314	0.850177	0.869414	1.47153	1.38794	0.90343	1.51019	0.28931	0.354518	0.410542	0.466095	0.718842	0.587842	0.686054
R5P	0.198683	0.201183	0.169172	0.180976	0.299323		0.312019	0.14585	0.136525	0.148443	0.157959	0.175803	0.356669	0.231551	0.211434	0.246563	0.251605	0.45788	0.208436	0.336427	0.216217	0.158074	0.253047	0.286144	0.333582	0.273274	0.298093	0.187755	0.116823	0.227443	0.277481	0.25017	0.228555	0.174913	0.186895	0.10189	0.134121	0.144684	0.363119	0.205439	0.182803	0.268465	0.096754	0.381605	0.113118	0.120892	0.385986	0.23848	0.185496
F6P	0.509441	0.885669	0.727723	0.769598	0.785128		0.411852	0.329699	0.471515	0.452891	0.633257	0.455846	0.703046	0.657314	0.679092	0.880673	1.02911	0.412567	0.430723	0.283886	0.755838	0.677077	0.456897	0.975949	0.743453	0.506477	0.308549	0.693726	0.606563	0.397812	1.04045	0.252207	0.482856	0.48615	0.105783	0.133593	0.143577	0.14526	0.345147	0.328801	0.350956	0.357862	0.10864	0.162218	0.116427	0.179422	0.245678	0.254895	0.341488
GLYC3P	0.956558	0.776577	0.747251	0.94724	1.4731	1.05185	1.32596	0.421622	0.458642	0.384097	0.581177	1.06979	0.795263	0.819857	0.741584	0.664385	0.636615	0.504107	0.434344	0.419984	0.659515	0.718133	0.622677	0.689244	1.06406	0.986857	0.499299	0.435842	0.343799	0.351691	0.45292	0.497935	0.583972	0.60386	0.175526	0.145952	0.196871	0.177855	0.271726	0.255288	0.218282	0.282013	0.174191	0.156518	0.179464	0.163349	0.175311	0.157681	0.15276
G1P	0.117194	0.121673	0.109592	0.110082	0.188952	0.162729	0.130751	0.0720763	0.0686561	0.0757834	0.0838981	0.0772165	0.0657956		0.072738	0.0731975	0.0884507	0.0759652	0.0826695		0.0552087	0.0766869		0.0525363	0.0778498	0.0733919	0.107329	0.0437929	0.0635326	0.0800944	0.0443187	0.0476542	0.0665573	0.0722889	0.0301675	0.0547592	0.0462189	0.0461855	0.0728	0.0400605	0.057497	0.0486881	0.0261094	0.0199554	0.0291711	0.0302172		0.0332762	0.0297816
Xu5P	2.25466	1.70382	2.54201	3.28863	4.0655	5.17575	6.19003	1.84948	2.24861	1.71851	2.40893	2.52227		2.36206		2.34749	2.74798	2.95525	2.59458	5.42936	5.22874	3.93459	5.6463	3.02042	4.37485	4.35838	3.70964	5.09218		5.68887	4.19895	4.19449	3.6846	4.12236	1.83911	1.1059	2.62842	1.24041	3.42623	1.47201	2.63628	3.44954	1.13635	2.46544	1.31211	1.71246	2.81614	1.36296	3.09403
Ru5P	1.03157	0.992709	1.13613		0.953469	0.896406	0.980722	1.33917	0.99455	1.38862	1.45719	1.2123	1.20421	0.690484	1.14709			2.432	1.17665	2.04357	1.81892	0.454233	1.41085	1.13172	2.43746	2.29837	1.24545	1.64775	1.40942		0.377776	1.3661	1.93458	1.10868	0.65293	0.525823		0.631751	0.869135	0.652451	0.822224	0.670606	0.53014	1.05385	0.737347	0.914412	0.690942	0.680623	0.931955
DHAP	4.14958	3.53846	3.46222	3.70088	3.22428		2.29815	3.42929	3.32389	3.69453	3.65351	2.5527	2.42633	4.028	3.36627			3.1071	3.55717	3.34789	2.38076	4.14925	3.58171	5.21558	3.92906	2.94869	4.10241	2.65389	1.61884	2.88532	3.19134	4.39947	3.24515	1.54352	1.63044	1.62064	1.87008	1.64134		3.28504	3.16777	2.33749	1.28602	1.41086	1.51465	1.37525	1.81985	1.5829
6PG	2.00095	1.90551	2.4933	2.5108	1.41658	2.43194	2.52544	1.83244	2.04158		1.69161	1.96806	1.85335	1.90683	2.22817	1.95829		1.02795	1.03454	0.735144	0.744986	1.59148	1.12451	1.33422	1.63981	1.73825	0.845507	0.684939	0.769342	0.805852	0.557483	1.14392	1.14197	1.11895	0.485308	0.606756	0.591631	0.894336	1.02609	0.720737	0.97944	0.856119	0.476161		0.526135	0.383684	0.750599	0.614597	0.619355
xPG	1.36422	1.38883	1.56874	1.55773	1.11742	1.47475	1.83876	1.26631	1.25128	1.18311	1.56806	1.74324	1.89263	1.37166	1.5214	1.26352	1.40121	1.44403	1.05129	1.05047	1.28203	0.991427	1.08353	1.04161	1.21537	1.20548	0.807697	0.667302	1.09678	0.761429	1.03045	1.00435	1.34763	1.50739	0.449071	0.532548	0.571207	0.515033	0.614153		0.687664	0.51811	0.409777		0.414663	0.337587	0.453012	0.431113	0.647717
PEP	0.330656	0.318307	0.352596	0.461072	0.190477	0.310459	0.198214	0.463854		0.279766	0.437613	0.17322	0.23667	0.222566	0.241587	0.230598	0.325347	0.160736	0.306737	0.446825	0.169383	0.28935	0.276191	0.237719	0.323215	0.381173	0.201149	0.298921	0.15553		0.280335	0.233736	0.182528	0.133436	0.288236	0.287086	0.274315	0.299971	0.106329	0.199262	0.214621	0.183968	0.133372	0.0657149	0.194343	0.209131	0.169557	0.169211	0.0757892
FBP	14.1128	14.9412	14.9056	15.7227		15.404	17.617	12.4741	11.1298	15.0802	15.2745	13.0411	14.5671	10.8961	16.7743	14.2241	14.6809	13.6369	13.2755	14.085	12.0597	15.5746	11.4028	12.3142	15.3305	15.0504	9.50717	9.95095	9.00068	8.99326	15.5092	11.0055	13.8957	14.3505	2.79065	2.82434	2.98914	3.06284	7.91839	6.85004	8.18867	8.85052	1.85657		2.00432	1.90825	2.7212	2.93905	3.32215
GMP	0.0537473	0.0455232	0.0598567	0.076612	0.0319826	0.0318928	0.0256541	0.0354854	0.0309807			0.0334613	0.0292794	0.0325147	0.0364733	0.0477842	0.0340213	0.0463357	0.0497494	0.0527198	0.0471514		0.0346811	0.0411712	0.0360004	0.0455531	0.0397356	0.0528279	0.0538963	0.0502385	0.0217521	0.0221522	0.0279819	0.0227123	0.0923744	0.0853785	0.0636302	0.0555592	0.0300867	0.0198395	0.0179446	0.0230182	0.232168	0.248652	0.242021	0.145863	0.0286239	0.0352751	0.0360342
NAD	1.74884	1.24261	1.50933	1.66443	1.30489	1.63476	1.69496	1.24354	1.26791		1.29104	1.31361	1.33386	1.28091		1.30829		1.06082	0.923117	0.98986	0.972445	1.09413	1.0549	0.978668				1.00297	0.975592	0.994118		1.00836	0.986118	1.04465	0.825785	0.865259	0.978928		0.716242	0.794232	0.83837	0.812439	0.837021	0.836899	1.02194	0.975268	0.718232	0.772476	0.844416
AMP	0.547937	0.482993	0.64301	0.688478	0.343016	0.523104	0.428232	0.457351	0.455401	0.492818	0.616329	0.533754	0.427423	0.388246	0.484675	0.541795	0.479853	0.564158	0.624797	0.570682		0.555984	0.519829	0.556222		0.48709	0.457121	0.650953	0.601574	0.842259	0.2829	0.416973	0.402826	0.353045	0.789912	0.902878	0.935786	0.825346	0.542635	0.387565	0.416255	0.436214	0.848699	0.723531	0.902998	0.782198	0.491072	0.640319	0.549761
GDP	0.202234	0.165174	0.197828	0.246418	0.195368			0.227436	0.159456		0.192777	0.17789	0.151734	0.145889	0.235991	0.0830411	0.193661	0.247442	0.120204	0.171138	0.261693	0.190622	0.119736	0.16486	0.172053	0.229787	0.162836		0.16589	0.160927		0.164055	0.172072		0.245763	0.253398	0.215268	0.291129	0.112073	0.125937	0.145068	0.184477	0.234519			0.232531	0.225362	0.226104	0.215662
NADH	2.23917	2.13526	2.18955		2.10853			3.63148	4.10048	2.07879	2.46393	2.47608	3.07888	2.642	3.8052	2.49492	4.33186	3.1294	1.85074	2.88519	3.76478	1.86875	6.16595	5.29429	3.23349		4.27416	2.55943	2.07886	2.16718	3.07899	3.28965	1.89899	2.79356	1.81894	2.10809	1.62541	1.83779		1.78794		1.77028	1.65742	1.30297	2.04696	1.73867	1.37772		1.7397
NADP	0.252465	0.220231	0.204919	0.262179	0.213326	0.329133	0.331673	0.208924	0.276138	0.170336	0.218504	0.378293	0.199442	0.246666	0.245247	0.276727	0.363517	0.264278	0.188628	0.184148	0.24129	0.254157	0.161373	0.189964	0.322214	0.320761	0.262952	0.225772	0.176461	0.212796	0.260813	0.182317	0.227197	0.233534	0.191426		0.208857		0.201948		0.207733	0.199041	0.172796		0.193401	0.171513		0.186139	0.222125
ADP	1.64091	1.26303	1.62815	1.72575		1.51322	1.65366	1.31769	1.36642	1.15727	1.63383	1.58245	1.33966	0.99999	1.66889	1.39988	1.7065	1.5606	1.61716	1.3474	1.32947	1.55548		1.55905	1.56861	1.62215	1.75196	1.60985	1.64699	2.19356	1.48687	1.04558	1.35871	1.34898	1.70762	2.1267	2.33899	2.34587	1.48662	1.05159	1.27079	1.4201	2.1909	1.69663	2.37365	2.2366	1.62327	1.78336	1.97788
GTP	0.668928	0.954145	1.04915	1.09988		1.12381	1.19841	0.472331	0.542214	1.21653	0.763237	0.537091	0.447076	0.680308	0.79361	0.851043	0.860647	1.31977	0.943783		1.1844	0.698422	0.429673	1.43036	0.673901	0.641557		1.14467	0.804866	1.57441	0.786871	0.418086	0.531596	0.485042	0.921955	0.863152	0.826772	0.718656	0.569801	0.315503	0.631358	0.780621	0.922046	0.801464	0.90435	0.80859	0.719108	0.81484	1.01456
NADPH	0.149918	0.189582	0.121152	0.0812639	0.0588439	0.160484	0.0302674		0.102021	0.042451		0.0678171	0.0701348	0.0943872		0.0935521	0.0934268	0.00711073	0.0259109	0.0192218	0.0103706	0.0554869	0.0136236	0.0651044			0.0167792	0.00416065	0.0335219	0.0158574	0.104566	0.0416142	0.0365749		0.031616	0.0280712	0.0440612	0.0750128	0.0705417	0.0609555	0.0601249	0.0338916	0.0403168	0.0323608	0.0379023	0.0413714	0.0366338	0.0425685
ATP	4.89334	4.9693	5.64024	5.50727		5.31966	6.42105	4.23918	4.38302	4.15725	5.15634	5.23153	3.72348	3.67992	5.38026	5.29755	5.16187	6.1772	5.29864	5.12395	5.70731	4.61909	3.611	5.01772	5.94346	5.81034	7.95482	6.67001	6.70702	6.58993	5.32066	3.87535	5.44161	5.00338	6.44263	6.86415	7.14524	7.45253	5.37841	4.21026	5.36524	5.45155	7.09336	6.14369	7.24942	6.67521	6.23357	6.71262	8.00599
ARG-L	31.2964	27.0928	32.5815	32.7241	31.9685	39.2058	36.1298	35.9681	39.7633	27.3237	30.1986	37.7963	34.3951	39.2162	32.8757	35.1823	45.3202	38.968	31.7913	31.7264	32.9337	34.4059	31.3271	34.3491	41.6129	40.8185	44.8686	42.1917	42.1622	41.7202	31.322	35.4575	35.9714	39.661	37.0846	40.7216	42.7017		35.0201	35.0655	36.2805	33.1208	45.0421	37.2268	46.0161	46.3252	35.8243	36.7187	33.9696
ALA-L	56.8715	71.1631		49.4616	47.7758	46.9041	46.5021	73.6826	107.763	69.7672	69.4297	148.348		53.0241	26.2478	61.5872	11.3929	120.509		100.495		118.756	108.788		95.5452		250.457	204.229	83.3191	205.487	55.8406	122.57	49.8	58.3474				116.802	125.531	124.944	121.338	121.824	294.368	246.323		128.512	170.543	101.172	210.193
ASN-L	5.34519	5.32106	4.90884	5.41002	4.32417	4.44531	4.17902	5.4502	4.86118	4.87251	6.05938	5.84385	4.68903	4.9707	4.42901	5.17904			7.29667	6.98709	6.6869	5.61855	5.87935	5.97803	5.93727	5.79796	9.27577	8.82913	9.45323	8.63048	5.47874	5.60812	5.25867	5.44358	8.94002	9.27326	9.45103	8.18456	7.46955	7.47441	5.7595	6.86828	9.55234	10.0616	10.636	9.80521	7.15278	6.03018	6.83509
GLN-L	37.6849	32.172	34.2161	35.7871	28.1233	29.6895	27.2561	33.069	33.8779	33.0926	38.1248	32.1914	33.533	35.2854	29.76	28.8504	29.8886		34.7147	37.0454	36.9569	33.2304	32.4512	33.2498	34.2211	33.7532	39.1074	41.1242	40.123	38.0353	32.1009	34.0132	30.8777	35.2435	34.3581	34.0441	36.7331	30.5087	29.1369	32.6578	27.3501	26.478	28.5435	28.831	31.6919	30.4842	27.5931	24.1318	22.6522
TYR-L	0.116973	0.108473	0.106972	0.129025	0.135489	0.128478	0.111173	0.106118	0.104166	0.0944393	0.124765	0.0952043	0.146978	0.132967	0.127932	0.116482	0.115504	0.151169	0.124476	0.122674	0.121073	0.142445	0.151809		0.129004	0.120991		0.177283	0.189347	0.212099	0.172086	0.175044	0.155531	0.155219	0.400902	0.392967	0.408706	0.335754	0.221492	0.251754	0.189366	0.207102	0.714665	0.688364	0.777023	0.729336	0.393228	0.364345	0.353005
GLU-L	82.0382	82.9094	79.9	78.2814	51.8639	53.5982	48.4856	77.2575	70.4074	88.1328	82.4897	67.2784	67.1955	67.5938	54.1427	63.7482	53.1817	87.519	83.37	105.021	78.2759	63.3122	75.9162	69.3201	60.8257	62.619	95.615	119.149	103.452	93.0257	66.2376	76.4968	71.7717	70.2945	111.611	93.6448	100.243	82.9248	69.2282	83.234	66.2316	64.2768	93.0761	114.192	98.2811	90.5774	83.7285	75.5595	68.4688
PHE-L	0.293339	0.286478	0.251763	0.288068	0.310053	0.310072	0.265867	0.243007	0.239823	0.249068	0.27119	0.225285	0.306258		0.247316	0.270927	0.265527	0.283999	0.262252	0.27573	0.260311	0.290291	0.289735	0.29688	0.294476	0.282522		0.345365	0.324315	0.323565	0.336067	0.338408		0.324507	0.468937	0.457618	0.481766	0.430193	0.310577	0.414734	0.320376	0.320398	0.680512	0.70395	0.719098	0.695971	0.488452	0.392134	0.342539
ASP-L	16.4028	13.5815	16.1777	16.0985	11.6399	12.0021	10.8926	14.3741	14.0919	14.1227		14.5709	13.7152	14.6665					18.9783	17.4846	17.645	13.0851	12.5565	13.8949	12.6335	12.5086	31.9426	26.3552	26.4132	24.251	13.4432	15.8342	15.1833	16.1141	27.1388	27.8379	31.5163	26.2673	20.6567	21.4523	19.5047	19.5925	26.2433	24.7036	29.3967	27.7252	27.0609	23.7852	23.0587
TRP-L	0.0659349	0.0272194	0.0422198	0.0553586	0.0878025	0.0402574	0.0641605	0.0860442	0.0431087	0.0398835	0.0316374	0.0524541	0.168683	0.1388	0.0545034	0.116634	0.0900374	0.0517785	0.0276534	0.0495486		0.0323901	0.0427027	0.0311974	0.043401		0.189051	0.124026	0.0479854	0.0361362	0.1009	0.098625	0.0485204	0.107882	0.109098	0.0269201	0.0557103	0.0373577	0.0679722	0.16822	0.157464	0.0442568	0.100762	0.122519	0.177415	0.060991	0.129736	0.0356892	0.0858692
PYR	4.82273	9.70694	5.96656	3.97864	13.5642	2.39648	6.16613	41.0873	35.4534	5.64025	4.24866	29.8723	12.5378	3.67064	8.75177	47.4692	36.6502	2.73613	5.87627	5.4147	4.83751	7.80239	21.4537	15.6688		20.8036	4.64053	7.51446	6.9536	4.99342	12.2167	10.2509	11.1672	12.9378	4.48138	5.37195	4.15961		8.22317	11.4858	11.4407	7.08556	3.2157	5.81491	5.11668	5.61746	11.3999	5.92287	9.72945
SUCC	5.7205	8.02037	5.99479	7.09688	6.51445	5.14271	5.62581				5.6931	5.69872	5.7133	5.71338	5.95358	5.47352	5.6909	9.17321	6.6412	6.23654	7.76904	6.16325	10.0054	9.35715	6.91213	6.93379	11.1099	11.0283	9.03585	9.39236	5.89431	6.10155	4.405	5.20181	9.8511	11.195	12.1846	8.87737	10.7201	7.60116	6.71731	10.1356	15.0043	13.9616	15.52	16.7776	13.5385	9.2689	9.78598
L-MAL	1.41227	1.49953	1.47881	1.45932	1.32046	1.39053	1.26494	1.87173	2.02208	1.37163	1.82457	2.16016	1.57551	1.61657	1.39029	1.63828	1.82295	3.12977	2.81216		2.67282		2.8291	2.627	2.69883	2.70153	4.57521	3.5482	3.42456	3.88588	2.62691	2.65815	2.48884	2.56076	2.79524	3.60326	3.81607	3.56096	4.15736	4.36461	3.75001	4.55038	3.11178	2.57682	3.08279	2.93846	4.66163	4.2146	4.16398
AKG	1.4721	1.90865	1.52	1.6271	1.77836	1.18582	1.42077	1.65894	1.89245	1.00068	1.46897	2.76618	1.54699	1.7275	2.0456	1.86338	2.30045	4.62696	1.92234	1.55489	2.34548	1.94293	3.34917	3.07705	3.34362	3.07443		2.23696	2.33959	1.97578	1.99056	1.95423	1.41878	1.83092	1.09816	1.63325	1.65796	1.98082		2.0422	1.58365		2.01022	1.66084	1.74631	1.74629	2.1336	1.82224	2.05283
FUM	0.347405	0.288413	0.3281	0.33736	0.331753	0.355565	0.309668	0.41585	0.457637	0.30526	0.400605		0.343821	0.330023	0.35175	0.331037	0.36217	0.592942	0.517399	0.424782	0.495049	0.433809	0.451554	0.502616	0.559149	0.505077		0.722356	0.623471	0.639725	0.485595	0.569583	0.514805	0.618044	0.472356	0.587973	0.596116	0.665952	0.884656	0.770759	0.765618	0.749231	0.522559	0.450071	0.567146	0.563094	0.856643	0.775387	0.738242
CIT	3.25827	2.74871	3.2014	3.53486	2.96251	3.85487	3.94476	3.34979	3.63201	3.12997	3.90218	3.9747	3.73513	3.58516	4.21978	3.98451	4.49139	4.42504	3.98118	3.37289	3.84926	4.32409	3.72462	4.72604	4.94832	4.77662		3.94456	3.93963	4.20907	4.53815	3.59852	4.10764	4.12397	2.83528	3.25793	3.5662	3.48199	3.83956	3.40347	3.65459	3.84711	3.33409	3.01781	3.6029	3.36196	3.32366	3.10314	3.58752
ICIT	0.0293059	0.0514848	0.0315916	0.0502403	0.0197884	0.0536752	0.0531366	0.0355181	0.0363577		0.0348529		0.0468767	0.0396784	0.0310599	0.0249055	0.0323137	0.0371937	0.0420402	0.0405938	0.0456567	0.0403508		0.0551496	0.049498	0.0483923	0.0459439	0.0465993	0.0444181	0.0585306	0.0378623	0.0358549	0.053586		0.0179236	0.0187291	0.0303706	0.0278544	0.0367517	0.0447575	0.0327507	0.0431608	0.0232128	0.0207242	0.0246665	0.0196464	0.0297469	0.0257332	0.0410825
S7P	4.37353e+06	4.13706e+06	4.41278e+06	5.04816e+06	2.64593e+06	3.38583e+06	3.81985e+06	4.11412e+06	4.60945e+06	3.99393e+06	4.42416e+06	5.57091e+06	3.00136e+06	2.75885e+06	3.33916e+06	4.72779e+06	4.82621e+06	3.60926e+06	2.92414e+06	2.98206e+06	2.79684e+06	2.79152e+06	3.04119e+06	2.85864e+06			2.7745e+06	2.7828e+06	3.14007e+06	2.75101e+06	2.25563e+06	2.29895e+06	2.5389e+06	2.90167e+06	2.16081e+06	1.83998e+06	2.27461e+06		1.80122e+06	1.75174e+06	1.3152e+06	2.33519e+06	1.92055e+06	2.15445e+06	2.18813e+06	2.25994e+06		2.13435e+06
FMN	29435.3	30795.5	33452.9		34334.8	43344.6	18338.2	32361	47829.2	30240.4		66511.7	21125.9	19840.4	36483.1	42622		23302.2	34171	50447.5	23492.6	25122.4	30232.1				38905.2		39147.9	35568.6	35842.7	40794.8	38988	36250.2	49512.9	44949.5	62907.4	67272	52164.7	32734.7	20519.8	36616.6	86705.5	69703.5	58031.2	146588		32736.5	97725.1
FAD	1.03702e+06	1.00735e+06	961998	1.08082e+06			541996	715021	777147	934672	1.08624e+06	936912	470953	350356	691289	798700	971247	969369	972070	970943	1.07067e+06				979435	927174	1.39822e+06	1.34445e+06	1.14572e+06	935936	596667	360440	450784	529581	964828	919479	1.03047e+06	974132	470258	398896	475103	477699	921507	1.10517e+06	1.06953e+06	954089	476057	462957	554125
GTTred	5.78493e+06	5.33423e+06	5.46504e+06	5.46325e+06	2.90928e+06	2.79358e+06	2.67901e+06	8.1851e+06	7.65843e+06	5.97597e+06	6.5721e+06	7.84599e+06	3.93417e+06	3.93942e+06	3.1413e+06	6.54914e+06	5.65704e+06	7.75262e+06	7.28318e+06	8.20533e+06	7.52225e+06				7.8132e+06	8.28067e+06	9.93418e+06	9.73329e+06	9.90586e+06	9.18197e+06	5.44186e+06	5.81508e+06	5.77852e+06	5.76516e+06	1.0801e+07	1.10742e+07	1.10934e+07	1.27433e+07	6.5585e+06	6.83041e+06	5.96632e+06	5.59001e+06	1.1218e+07	1.10075e+07	1.2196e+07	1.10898e+07	7.49115e+06	7.31058e+06	6.45483e+06
GTTox	1.12541e+06	918972	1.20437e+06	1.3695e+06	533162	689510	568557	1.81267e+06	1.99066e+06	2.09435e+06	2.13062e+06	2.01467e+06	1.31543e+06	783709	681469	508799	807532	2.34684e+06		2.91144e+06	2.98813e+06	1.34216e+06	1.516e+06	1.39715e+06	1.2698e+06	1.62746e+06	4.60652e+06	5.0426e+06	4.98179e+06	6.1998e+06	3.47532e+06	2.37995e+06	2.88111e+06	2.65462e+06	8.9169e+06	7.46635e+06	1.14428e+07	9.22725e+06	5.2903e+06	1.95334e+06	2.03212e+06	3.01907e+06	1.19773e+07	7.22643e+06	1.34053e+07	1.1321e+07	4.40571e+06	4.40581e+06	2.22613e+06
ACCOA	1.65699e+06	1.28673e+06	1.46654e+06	1.51771e+06	1.12525e+06	802869	780288	1.40217e+06	1.0014e+06	1.21258e+06	1.23963e+06		1.22178e+06	1.01572e+06	1.14986e+06	1.68935e+06		280541	813986	442291	505463	1.1551e+06	535000	845641	1.58562e+06	2.07938e+06	367804	337492	953297	423453	512326	1.62483e+06	1.61204e+06	1.25102e+06	879717	1.02307e+06	668598	798202	1.27371e+06	709249	433911	1.34783e+06	1.18025e+06		1.06692e+06	975742	1.22246e+06	1.22907e+06	1.35406e+06
[truncated: 136 more columns]
