# Supplementary material for: Dynamic metabolomics differentiates between carbon and energy starvation in recombinant Saccharomyces cerevisiae fermenting xylose
Source: Biotechnol Biofuels. 2012 May 15;5:34. doi: 10.1186/1754-6834-5-34 (PMC3462113; doi:10.1186/1754-6834-5-34)
Supplement: Additional file 4 — Data used for validation of metabolite concentrations. [file 1754-6834-5-34-S4.xls]

## Sheet: Descriptions
Additional file 4
Data used for validation of metabolite concentrations
Compartments	Physical conditions of intracellular compartments: pH, ionic strength, electric potential and relative volume
Model	All reactions with a non-zero flux on glucose/xylose or xylose only
Metabolites	Metabolites included in the model
Thermo names	Abbreviations used for metabolites in Thermo data
Thermo data	Thermodynamic data of metabolites
Fluxes GX	Flux directions and bounds during fermentation of glucose and xylose
Fluxes X	Flux directions and bounds during fermentation of xylose only
Measurements	Bounds of metabolite concentrations

## Sheet: Compartments
ID	pH	IS	Potential mV	Volume
e	5.5	0.2	60	0	extracellular
c	7	0.15	0	0.35	cytosol
m	7.5	0.1	-180	0.1	mitochondria
g	7	0.15	0	0.1	golgi apparatus
n	7	0.15	0	0.05	nucleus
x	7	0.15	0	0.05	peroxisomes
r	7.2	0.15	0	0.1	reticulum
v	6.5	0.2	75	0.25	vacuole

## Sheet: Model
Abbreviation	reactions	Description	Gene-reaction association	Genes	Proteins	Subsystem	Reversible	LB	UB	Objective	Confidence Score	EC Number	Notes	References
13BGH	13BDglcn[c] + h2o[c] --> glc-D[c]	Endo-1,3-beta-glucan glucohydrase	YGR282C	YGR282C		Starch and Sucrose Metabolism	0	0	1000	0
13GS	udpg[c] --> 13BDglcn[c] + h[c] + udp[c]	1,3-beta-glucan synthase	(((YCR034W and YGR032W) and YLR343W) or ((YCR034W and YGR032W) and YMR215W) or ((YCR034W and YMR306W) and YMR215W) or ((YCR034W and YLR342W) and YOL132W) or ((YCR034W and YMR306W) and YOL132W) or ((YCR034W and YGR032W) and YOL030W) or ((YCR034W and YLR342W) and YOL030W) or ((YCR034W and YMR306W) and YOL030W) or ((YCR034W and YLR342W) and YLR343W) or ((YCR034W and YMR306W) and YLR343W) or ((YCR034…	YCR034W YGR032W YLR342W YLR343W YMR215W YMR306W YMR307W YOL030W YOL132W		Alternate Carbon Metabolism	0	0	1000	0
2DDA7Ptm	2dda7p{-3}[c] <==> 2dda7p{-3}[m]	2-Dehydro-3-deoxy-D-arabino-heptonate7-phohsphate mitochondrial transport via diffusion				Transport, Mitochondrial	1	-1000	1000	0
2HBO	2hb[c] + nad[c] <==> 2obut[c] + h[c] + nadh[c]	2-Hydroxybutyrate:NAD+ oxidoreductase				Cysteine Metabolism	1	-1000	1000	0
2HBt2	2hb{-1}[e] + h{1}[e] <==> 2hb{-1}[c] + h{1}[c]	2-hydroxybutyrate cotransport with proton				Cysteine Metabolism	1	-1000	1000	0
2MBACt	2mbac{0}[c] --> 2mbac{0}[e]	2-methylbutyl transport (extracellular)				Transport, Extracellular	0	0	1000	0
2MBALDt	2mbald{0}[c] <==> 2mbald{0}[e]	2-Methylbutanal transport (extracellular)				Transport, Extracellular	1	-1000	1000	0
2MBALDtm	2mbald{0}[c] <==> 2mbald{0}[m]	2-Methylbutanal transport (mitochondrial)				Transport, Mitochondrial	1	-1000	1000	0
2MBTOHt	2mbtoh{0}[c] <==> 2mbtoh{0}[e]	2-methyl-1-butanol transport (extracellular)				Transport, Extracellular	1	-1000	1000	0
2MBTOHtm	2mbtoh{0}[c] <==> 2mbtoh{0}[m]	2-methyl-1-butanol transport (mitochondrial)				Transport, Mitochondrial	1	-1000	1000	0
2MPPALt	2mppal{0}[c] <==> 2mppal{0}[e]	2-methylpropanal transport (extracellular)				Transport, Extracellular	1	-1000	1000	0
2MPPALtm	2mppal{0}[c] <==> 2mppal{0}[m]	2-methylpropanal transport (mitochondrial)				Transport, Mitochondrial	1	-1000	1000	0
2OBUTtm	2obut{-1}[c] <==> 2obut{-1}[m]	2obut transporter (mitochondrial)				Transport, Mitochondrial	1	-1000	1000	0
2OXOADPtim	2oxoadp{-2}[m] --> 2oxoadp{-2}[c]	2-oxoadipate transport out of mitochondria via diffusion				Transport, Mitochondrial	0	0	1000	0
2PHETOHt	2phetoh{0}[e] <==> 2phetoh{0}[c]	2-phenylethanol reversible transport				Transport, Extracellular	1	-1000	1000	0
2PHETOHtm	2phetoh{0}[m] <==> 2phetoh{0}[c]	2-phenylethanol reversible transport, mitochondrial				Transport, Mitochondrial	1	-1000	1000	0
34HPPt2m	34hpp{-1}[c] + h{1}[c] <==> 34hpp{-1}[m] + h{1}[m]	3-(4-hydroxyphenyl)pyruvate mitochondrial transport via proton symport				Transport, Mitochondrial	1	-1000	1000	0
3C3HMPt	3c3hmp{-2}[c] <==> 3c3hmp{-2}[e]	2-Isopropylmalate transport, diffusion				Transport, Extracellular	1	-1000	1000	0
3C3HMPtm	3c3hmp{-2}[c] <==> 3c3hmp{-2}[m]	2-Isopropylmalate transport, diffusion, mitochondrial				Transport, Mitochondrial	1	-1000	1000	0
3MBALDt	3mbald{0}[c] <==> 3mbald{0}[e]	3-methylbutanal transport (extracellular)				Transport, Extracellular	1	-1000	1000	0
3MBALDtm	3mbald{0}[c] <==> 3mbald{0}[m]	3-methylbutanal transport (mitochondrial)				Transport, Mitochondrial	1	-1000	1000	0
3MOBDC	3mob[c] + h[c] + h2o[c] --> 2mppal[c] + co2tot[c]	3-Methyl-2-oxobutanoate decarboxylase	(YLR134W or YLR044C or (YGR087C and YGR087C))	YGR087C YLR044C YLR134W		Complex Alcohol Metabolism	0	0	1000	0
3MOBtm	3mob{-1}[c] <==> 3mob{-1}[m]	3-methyl-2-oxobutanoate transport, diffusion, mitochondrial				Transport, Mitochondrial	1	-1000	1000	0
3MOPDC	3mop[c] + h[c] + h2o[c] --> 2mbald[c] + co2tot[c]	3-Methyl-2-oxopentanoate decarboxylase	(YLR044C or YDL080C or YLR134W or YGR087C or YDR380W)	YDL080C YDR380W YGR087C YLR044C YLR134W		Complex Alcohol Metabolism	0	0	1000	0
3MOPt	3mop{-1}[e] <==> 3mop{-1}[c]	3mop reversible trasport				Transport, Extracellular	1	-1000	1000	0
3MOPtm	3mop{-1}[c] <==> 3mop{-1}[m]	3-Methyl-2-oxopentanoate transport, diffusion, mitochondrial				Transport, Mitochondrial	1	-1000	1000	0
4ABZt	4abz{-1}[c] <==> 4abz{-1}[e]	4-Aminobenzoate mitochondrial transport via diffusion				Transport, Extracellular	1	-1000	1000	0
4HGLSDm	4hglusa[m] + h2o[m] + nad[m] <==> e4hglu[m] + (2) h[m] + nadh[m]	L-4-hydroxyglutamate semialdehyde dehydrogenase, mitochondrial	YHR037W	YHR037W		Arginine and Proline Metabolism	1	-1000	1000	0
4MOPDC	4mop[c] + h[c] + h2o[c] --> 3mbald[c] + co2tot[c]	4-Methyl-2-oxopentanoate decarboxylase	(YDL080C or YDR380W)	YDL080C YDR380W		Complex Alcohol Metabolism	0	0	1000	0
AASAD1	L2aadp[c] + atp[c] + h[c] + nadph[c] --> L2aadp6sa[c] + amp[c] + nadp[c] + ppi[c]	L-aminoadipate-semialdehyde dehydrogenase (NADPH)	(YBR115C and YGL154C)	YBR115C YGL154C		Threonine and Lysine Metabolism	0	0	1000	0
AASAD2	L2aadp[c] + atp[c] + h[c] + nadh[c] --> L2aadp6sa[c] + amp[c] + nad[c] + ppi[c]	L-aminoadipate-semialdehyde dehydrogenase (NADH)	(YBR115C and YGL154C)	YBR115C YGL154C		Threonine and Lysine Metabolism	0	0	1000	0
AATA	2oxoadp[c] + glu-L[c] <==> L2aadp[c] + akg[c]	2-aminoadipate transaminase				Threonine and Lysine Metabolism	1	-1000	1000	0
ABTA	4abut[c] + akg[c] --> glu-L[c] + sucsal[c]	4-aminobutyrate transaminase	YGR019W	YGR019W		Glutamate metabolism	0	0	1000	0
ABUTt2r	4abut{0}[e] + h{1}[e] <==> 4abut{0}[c] + h{1}[c]	4-aminobutyrate reversible transport in via proton symport	(YOR348C or YDL210W)	YDL210W YOR348C		Transport, Extracellular	1	-1000	1000	0
ACALDCD	(2) acald[c] --> actn-R[c]	Acetaldehyde condensation	(YLR044C or YGR087C or YLR134W)	YGR087C YLR044C YLR134W		Alternate Carbon Metabolism	0	0	1000	0
ACALDt	acald{0}[e] <==> acald{0}[c]	acetaldehyde reversible transport				Transport, Extracellular	1	-1000	1000	0
ACALDtm	acald{0}[m] <==> acald{0}[c]	acetaldehyde mitochondrial diffusion				Transport, Mitochondrial	1	-1000	1000	0
ACCOACr	accoa[c] + atp[c] + hco3[c] <==> adp[c] + h[c] + malcoa[c] + pi[c]	acetyl-CoA carboxylase, reversible reaction	YNR016C	YNR016C		Fatty Acid Biosynthesis	1	-1000	1000	0
ACESt	aces{0}[c] --> aces{0}[e]	acetic ester transport (extracellular)				Transport, Extracellular	0	0	1000	0
ACGKm	acglu[m] + atp[m] --> acg5p[m] + adp[m]	acetylglutamate kinase, mitochondrial	YER069W	YER069W		Arginine and Proline Metabolism	0	0	1000	0
ACHBSm	2obut[m] + h[m] + h2o[m] + pyr[m] --> 2ahbut[m] + co2tot[m]	2-aceto-2-hydroxybutanoate synthase, mitochondrial	(YCL009C and YMR108W)	YCL009C YMR108W		Valine, Leucine, and Isoleucine Metabolism	0	0	1000	0
ACHLE1	h2o[c] + iamac[c] --> ac[c] + h[c] + iamoh[c]	Isoamyl acetate-hydrolyzing esterase	YOR126C	YOR126C		Complex Alcohol Metabolism	0	0	1000	0
ACHLE2	h2o[c] + ibutac[c] --> ac[c] + h[c] + ibutoh[c]	Isobutyl acetate-hydrolyzing esterase	YOR126C	YOR126C		Complex Alcohol Metabolism	0	0	1000	0
ACHLE3	aces[c] + h2o[c] --> ac[c] + etoh[c] + h[c]	Ethyl acetate-hydrolyzing esterase	YOR126C	YOR126C		Complex Alcohol Metabolism	0	0	1000	0
ACLSm	h[m] + h2o[m] + (2) pyr[m] --> alac-S[m] + co2tot[m]	acetolactate synthase, mitochondrial	(YCL009C and YMR108W)	YCL009C YMR108W		Valine, Leucine, and Isoleucine Metabolism	0	0	1000	0
ACOAHim	accoa[m] + h2o[m] --> ac[m] + coa[m] + h[m]	acetyl-CoA hydrolase, mitochondrial (irreversible)	YBL015W	YBL015W		Pyruvate Metabolism	0	0	1000	0
ACONT	cit[c] <==> icit[c]	aconitase	YLR304C	YLR304C		Citric Acid Cycle	1	-1000	1000	0
ACONT3m	2mcit[m] <==> micit[m]	aconitase, mitochondrial	YPR002W	YPR002W		Anaplerotic reactions	1	-1000	1000	0
ACONTm	cit[m] <==> icit[m]	Aconitate hydratase	(YLR304C or YJL200C)	YJL200C YLR304C		Citric Acid Cycle	1	-1000	1000	0
ACOTAim	acg5sa[m] + glu-L[m] --> acorn[m] + akg[m]	acteylornithine transaminase, irreversible, mitochondrial	YOL140W	YOL140W		Arginine and Proline Metabolism	0	0	1000	0
ACPSm	coa[m] + h2o[m] --> (2) h[m] + pan4p[m] + pap[m]	acyl carrier protein synthase, mitochondrial	YPL148C	YPL148C		Pantothenate and CoA Biosynthesis	0	0	1000	0
ACRNtm	acrn{0}[c] --> acrn{0}[m]	O-acetylcarnintine transport into mitochondria via diffusion				Transport, Mitochondrial	0	0	1000	0
ACS	ac[c] + atp[c] + coa[c] --> accoa[c] + amp[c] + ppi[c]	acetyl-CoA synthetase	YLR153C	YLR153C		Pyruvate Metabolism	0	0	1000	0
ACSm	ac[m] + atp[m] + coa[m] --> accoa[m] + amp[m] + ppi[m]	acetyl-CoA synthetase	YAL054C	YAL054C		Pyruvate Metabolism	0	0	1000	0
ACt2r	ac{-1}[e] + h{1}[e] <==> ac{-1}[c] + h{1}[c]	acetate reversible transport via proton symport	YCR032W	YCR032W		Transport, Extracellular	1	-1000	1000	0
ACtm	ac{-1}[c] <==> ac{-1}[m]	acetate transport, mitochondrial				Transport, Mitochondrial	1	-1000	1000	0
ACtr	ac{-1}[e] <==> ac{-1}[c]	acetate transporter	YCR010C	YCR010C		Transport, Extracellular	1	-1000	1000	0
ADA	adn[c] + h[c] + h2o[c] --> ins[c] + nh4[c]	Adenosine deaminase	YNL141W	YNL141W		Nucleotide Salvage Pathway	0	0	1000	0
ADCL	4adcho[c] --> 4abz[c] + h[c] + pyr[c]	4-aminobenzoate synthase	YMR289W	YMR289W		Folate Metabolism	0	0	1000	0
ADCS	chor[c] + gln-L[c] --> 4adcho[c] + glu-L[c]	4-amino-4-deoxychorismate synthase	YNR033W	YNR033W		Folate Metabolism	0	0	1000	0
ADD	ade[c] + h[c] + h2o[c] --> hxan[c] + nh4[c]	adenine deaminase	YNL141W	YNL141W		Nucleotide Salvage Pathway	0	0	1000	0
ADHAPR_SC	(0.01) 1agly3p_SC[c] + h[c] + nadph[c] --> (0.01) 1ag3p_SC[c] + nadp[c]	acyldihydroxyacetonephosphate reductase, yeast-specific	YIL124W	YIL124W		Phospholipid Biosynthesis	0	0	1000	0
ADK1	amp[c] + atp[c] <==> (2) adp[c]	adenylate kinase	YDR226W	YDR226W		Nucleotide Salvage Pathway	1	-1000	1000	0
ADK1m	amp[m] + atp[m] <==> (2) adp[m]	adenylate kinase, mitochondrial	YER170W	YER170W		Nucleotide Salvage Pathway	1	-1000	1000	0
ADK3	amp[c] + gtp[c] <==> adp[c] + gdp[c]	adentylate kinase (GTP)	YDR226W	YDR226W		Nucleotide Salvage Pathway	1	-1000	1000	0
ADK3m	amp[m] + gtp[m] <==> adp[m] + gdp[m]	adentylate kinase (GTP)	YER170W	YER170W		Nucleotide Salvage Pathway	1	-1000	1000	0
ADK4	amp[c] + itp[c] <==> adp[c] + idp[c]	adentylate kinase (ITP)	YDR226W	YDR226W		Nucleotide Salvage Pathway	1	-1000	1000	0
ADMDC	amet[c] + h[c] + h2o[c] --> ametam[c] + co2tot[c]	adenosylmethionine decarboxylase	YOL052C	YOL052C		Methionine Metabolism	0	0	1000	0
ADNCYC	atp[c] --> camp[c] + ppi[c]	adenylate cyclase	YJL005W	YJL005W		Purine and Pyrimidine Biosynthesis	0	0	1000	0
ADNK1	adn[c] + atp[c] --> adp[c] + amp[c] + h[c]	adenosine kinase	YJR105W	YJR105W		Nucleotide Salvage Pathway	0	0	1000	0
ADNUC	adn[c] + h2o[c] --> ade[c] + rib-D[c]	adenosine hydrolase	YDR400W	YDR400W		Nucleotide Salvage Pathway	0	0	1000	0
ADPT	ade[c] + prpp[c] --> amp[c] + ppi[c]	adenine phosphoribosyltransferase	(YML022W or YDR441C)	YDR441C YML022W		Nucleotide Salvage Pathway	0	0	1000	0
ADSK	aps[c] + atp[c] --> adp[c] + h[c] + paps[c]	adenylyl-sulfate kinase	YKL001C	YKL001C		Cysteine Metabolism	0	0	1000	0
ADSL1r	dcamp[c] <==> amp[c] + fum[c]	adenylsuccinate lyase	YLR359W	YLR359W		Purine and Pyrimidine Biosynthesis	1	-1000	1000	0
ADSL2r	25aics[c] <==> aicar[c] + fum[c]	adenylosuccinate lyase	YLR359W	YLR359W		Purine and Pyrimidine Biosynthesis	1	-1000	1000	0
ADSS	asp-L[c] + gtp[c] + imp[c] --> dcamp[c] + gdp[c] + (2) h[c] + pi[c]	adenylosuccinate synthase	YNL220W	YNL220W		Purine and Pyrimidine Biosynthesis	0	0	1000	0
AGAT_SC	(0.01) 1ag3p_SC[c] + (0.02) dcacoa[c] + (0.06) ddcacoa[c] + (0.17) hdcoa[c] + (0.09) ocdycacoa[c] + (0.24) odecoa[c] + (0.27) pmtcoa[c] + (0.05) stcoa[c] + (0.1) tdcoa[c] --> coa[c] + (0.01) pa_SC[c]	1-Acyl-glycerol-3-phosphate acyltransferase, yeast-specific	(YDL052C or UNKNOWN)	UNKNOWN YDL052C		Phospholipid Biosynthesis	0	0	1000	0
AGPRim	acg5p[m] + h[m] + nadph[m] --> acg5sa[m] + nadp[m] + pi[m]	N-acetyl-g-glutamyl-phosphate reductase, irreversible, mitochondrial	YER069W	YER069W		Arginine and Proline Metabolism	0	0	1000	0
AGTi	ala-L[c] + glx[c] --> gly[c] + pyr[c]	Alanine glyoxylate aminotransferase (irreversible)	YFL030W	YFL030W		Glycine and Serine Metabolism	0	0	1000	0
AHCi	ahcys[c] + h2o[c] --> adn[c] + hcys-L[c]	adenosylhomocysteinase	YER043C	YER043C		Methionine Metabolism	0	0	1000	0
AHSERL2	achms[c] + h2s[c] --> ac[c] + h[c] + hcys-L[c]	O-acetylhomoserine (thiol)-lyase	YLR303W	YLR303W		Methionine Metabolism	0	0	1000	0
AICART	10fthf[c] + aicar[c] <==> fprica[c] + thf[c]	phosphoribosylaminoimidazolecarboxamide formyltransferase	(YLR028C or YMR120C)	YLR028C YMR120C		Purine and Pyrimidine Biosynthesis	1	-1000	1000	0
AIRCr	air[c] + co2tot[c] <==> 5aizc[c] + h[c] + h2o[c]	phosphoribosylaminoimidazole carboxylase	YOR128C	YOR128C		Purine and Pyrimidine Biosynthesis	1	-1000	1000	0
AKGDam	akg[m] + h[m] + h2o[m] + lpam[m] <==> co2tot[m] + sdhlam[m]	oxoglutarate dehydrogenase (lipoamide)	(YIL125W and YDR148C and YFL018C)	YDR148C YFL018C YIL125W		Citric Acid Cycle	1	-1000	1000	0
AKGDbm	coa[m] + sdhlam[m] --> dhlam[m] + succoa[m]	oxoglutarate dehydrogenase (dihydrolipoamide S-succinyltransferase)	(YIL125W and YDR148C and YFL018C)	YDR148C YFL018C YIL125W		Citric Acid Cycle	0	0	1000	0
AKGMAL	akg{-2}[c] + mal-L{-2}[e] <==> mal-L{-2}[c] + akg{-2}[e]	alpha-ketoglutarate/malate transporter				Transport, Extracellular	1	-1000	1000	0
AKGt2r	akg{-2}[e] + h{1}[e] <==> akg{-2}[c] + h{1}[c]	2-oxoglutarate reversible transport via symport				Transport, Extracellular	1	-1000	1000	0
ALATA_L	akg[c] + ala-L[c] <==> glu-L[c] + pyr[c]	L-alanine transaminase	YDR111C	YDR111C		Alanine and Aspartate Metabolism	1	-1000	1000	0
ALATA_Lm	akg[m] + ala-L[m] <==> glu-L[m] + pyr[m]	L-alanine transaminase, mitochondrial	YLR089C	YLR089C		Alanine and Aspartate Metabolism	1	-1000	1000	0
ALAt2r	ala-L{0}[e] + h{1}[e] <==> ala-L{0}[c] + h{1}[c]	L-alanine reversible transport via proton symport	(YKR039W or YPL265W or YCL025C or YOL020W or YOR348C)	YCL025C YKR039W YOL020W YOR348C YPL265W		Transport, Extracellular	1	-1000	1000	0
ALAtmi	ala-L{0}[m] --> ala-L{0}[c]	Alanine transport from mitochondia to cytoplasm				Transport, Mitochondrial	0	0	1000	0
ALCD22xi	2mbald[c] + h[c] + nadh[c] --> 2mbtoh[c] + nad[c]	aldehyde dehydrogenase (2-methylbutanol, NAD)	(YBR145W or YMR303C or YDL168W or YGL256W or YOL086C)	YBR145W YDL168W YGL256W YMR303C YOL086C		Complex Alcohol Metabolism	0	0	1000	0
ALCD22xim	2mbald[m] + h[m] + nadh[m] --> 2mbtoh[m] + nad[m]	aldehyde dehydrogenase (2-methylbutanol, NAD), mitochondrial	YMR083W	YMR083W		Complex Alcohol Metabolism	0	0	1000	0
ALCD22yi	2mbald[c] + h[c] + nadph[c] --> 2mbtoh[c] + nadp[c]	aldehyde dehydrogenase (2-methylbutanol, NADP)	(YDR368W or YMR318C or YBR036C)	YBR036C YDR368W YMR318C		Complex Alcohol Metabolism	0	0	1000	0
ALCD23xi	2mppal[c] + h[c] + nadh[c] --> ibutoh[c] + nad[c]	aldehyde dehydrogenase (isobutyl alcohol, NAD)	(YGL256W or YBR145W or YDL168W or YOL086C or YMR303C)	YBR145W YDL168W YGL256W YMR303C YOL086C		Complex Alcohol Metabolism	0	0	1000	0
ALCD23xim	2mppal[m] + h[m] + nadh[m] --> ibutoh[m] + nad[m]	aldehyde dehydrogenase (isobutyl alcohol, NAD), mitochondrial	YMR083W	YMR083W		Complex Alcohol Metabolism	0	0	1000	0
ALCD23yi	2mppal[c] + h[c] + nadph[c] --> ibutoh[c] + nadp[c]	aldehyde dehydrogenase (isobutyl alcohol, NADP)	(YBR036C or YMR318C)	YBR036C YMR318C		Complex Alcohol Metabolism	0	0	1000	0
ALCD24xi	3mbald[c] + h[c] + nadh[c] --> iamoh[c] + nad[c]	aldehyde dehydrogenase (isoamyl alcohol, NAD)	(YDL168W or YGL256W or YMR303C or YOL086C or YBR145W)	YBR145W YDL168W YGL256W YMR303C YOL086C		Complex Alcohol Metabolism	0	0	1000	0
ALCD24xim	3mbald[m] + h[m] + nadh[m] --> iamoh[m] + nad[m]	aldehyde dehydrogenase (isoamyl alcohol, NAD), mitochondrial	YMR083W	YMR083W		Complex Alcohol Metabolism	0	0	1000	0
ALCD24yi	3mbald[c] + h[c] + nadph[c] --> iamoh[c] + nadp[c]	aldehyde dehydrogenase (isoamyl alcohol, NADP)	(YMR318C or YBR036C)	YBR036C YMR318C		Complex Alcohol Metabolism	0	0	1000	0
ALCD25xi	h[c] + nadh[c] + pacald[c] --> 2phetoh[c] + nad[c]	aldehyde dehydrogenase (2-phenylethanol, NAD)	(YGL256W or YMR303C or YDL168W or YOL086C or YBR145W)	YBR145W YDL168W YGL256W YMR303C YOL086C		Complex Alcohol Metabolism	0	0	1000	0
ALCD25xim	h[m] + nadh[m] + pacald[m] --> 2phetoh[m] + nad[m]	aldehyde dehydrogenase (2-phenylethanol, NAD), mitochondrial	YMR083W	YMR083W		Complex Alcohol Metabolism	0	0	1000	0
ALCD25yi	h[c] + nadph[c] + pacald[c] --> 2phetoh[c] + nadp[c]	aldehyde dehydrogenase (2-phenylethanol, NADP)	(YMR318C or YBR036C)	YBR036C YMR318C		Complex Alcohol Metabolism	0	0	1000	0
ALCD26xi	h[c] + id3acald[c] + nadh[c] --> ind3eth[c] + nad[c]	aldehyde dehydrogenase (tryptophol, NAD)	(YGL256W or YDL168W or YMR303C or YBR145W or YOL086C)	YBR145W YDL168W YGL256W YMR303C YOL086C		Complex Alcohol Metabolism	0	0	1000	0
ALCD26xim	h[m] + id3acald[m] + nadh[m] --> ind3eth[m] + nad[m]	aldehyde dehydrogenase (tryptophol, NAD), mitochondrial	YMR083W	YMR083W		Complex Alcohol Metabolism	0	0	1000	0
ALCD2irm	acald[m] + h[m] + nadh[m] --> etoh[m] + nad[m]	alcohol dehydrogenase, reverse rxn (acetaldehyde -> ethanol), mitochondrial	YMR083W	YMR083W		Pyruvate Metabolism	0	0	1000	0
ALCD2x	etoh[c] + nad[c] <==> acald[c] + h[c] + nadh[c]	alcohol dehydrogenase (ethanol)	YDL168W	YDL168W		Pyruvate Metabolism	1	-1000	1000	0
ALDD2xm	acald[m] + h2o[m] + nad[m] --> ac[m] + (2) h[m] + nadh[m]	aldehyde dehydrogenase (acetylaldehyde, NAD), mitochondrial	YOR374W	YOR374W		Pyruvate Metabolism	0	0	1000	0
ALDD2y	acald[c] + h2o[c] + nadp[c] --> ac[c] + (2) h[c] + nadph[c]	aldehyde dehydrogenase (acetaldehyde, NADP)	YPL061W	YPL061W		Pyruvate Metabolism	0	0	1000	0
ALDD2ym	acald[m] + h2o[m] + nadp[m] --> ac[m] + (2) h[m] + nadph[m]	aldehyde dehydrogenase (acetylaldehyde, NADP), mitochondrial	(YER073W or YOR374W)	YER073W YOR374W		Pyruvate Metabolism	0	0	1000	0
ALPHNH	allphn[c] + (3) h[c] + (3) h2o[c] --> (2) co2tot[c] + (2) nh4[c]	allophanate hydrolase	YBR208C	YBR208C		Nitrogen Metabolism	0	0	1000	0
AMPDA	amp[c] + h[c] + h2o[c] --> imp[c] + nh4[c]	Adenosine monophosphate deaminase	YML035C	YML035C		Purine and Pyrimidine Biosynthesis	0	0	1000	0
AMPN	amp[c] + h2o[c] --> ade[c] + r5p[c]	AMP nucleosidase	(YML035C or YBR284W or YJL070C)	YBR284W YJL070C YML035C		Nucleotide Salvage Pathway	0	0	1000	0
ANPRT	anth[c] + prpp[c] --> ppi[c] + pran[c]	anthranilate phosphoribosyltransferase	YDR354W	YDR354W		Tyrosine, Tryptophan, and Phenylalanine Metabolism	0	0	1000	0
ANS	chor[c] + gln-L[c] --> anth[c] + glu-L[c] + h[c] + pyr[c]	anthranilate synthase	(YER090W and YKL211C)	YER090W YKL211C		Glutamine Metabolism	0	0	1000	0
AP4AHr	ap4a[c] + h2o[c] <==> (2) adp[c] + (2) h[c]	Ap4A hydrolase, reversible	YDR305C	YDR305C		Purine and Pyrimidine Biosynthesis	1	-1000	1000	0
ARGN	arg-L[c] + h2o[c] --> orn[c] + urea[c]	arginase	YPL111W	YPL111W		Arginine and Proline Metabolism	0	0	1000	0
ARGSL	argsuc[c] <==> arg-L[c] + fum[c]	argininosuccinate lyase	YHR018C	YHR018C		Arginine and Proline Metabolism	1	-1000	1000	0
ARGSSr	asp-L[c] + atp[c] + citr-L[c] <==> amp[c] + argsuc[c] + h[c] + ppi[c]	argininosuccinate synthase, reversible	YOL058W	YOL058W		Arginine and Proline Metabolism	1	-1000	1000	0
ARGt2r	arg-L{1}[e] + h{1}[e] <==> arg-L{1}[c] + h{1}[c]	L-arganine reversible transport via proton symport	(YKR039W or YEL063C or YNL270C)	YEL063C YKR039W YNL270C		Transport, Extracellular	1	-1000	1000	0
ASADi	4pasp[c] + h[c] + nadph[c] --> aspsa[c] + nadp[c] + pi[c]	aspartate-semialdehyde dehydrogenase, irreversible	YDR158W	YDR158W		Alanine and Aspartate Metabolism	0	0	1000	0
ASNN	asn-L[c] + h2o[c] --> asp-L[c] + nh4[c]	L-asparaginase	YDR321W	YDR321W		Asparagine metabolism	0	0	1000	0
ASNNe	asn-L[e] + h2o[e] --> asp-L[e] + nh4[e]	L-asparaginase, extracellular	(YLR160C or YLR158C or YLR157C or YLR155C)	YLR155C YLR157C YLR158C YLR160C		Asparagine metabolism	0	0	1000	0
ASNS1	asp-L[c] + atp[c] + gln-L[c] + h2o[c] --> amp[c] + asn-L[c] + glu-L[c] + h[c] + ppi[c]	asparagine synthase (glutamine-hydrolysing)	(YML096W or YGR124W or YPR145W)	YGR124W YML096W YPR145W		Alanine and Aspartate Metabolism	0	0	1000	0
ASNt2r	asn-L{0}[e] + h{1}[e] <==> asn-L{0}[c] + h{1}[c]	L-asparagine reversible transport via proton symport	(YKR039W or YCL025C or YDR508C or YPL265W)	YCL025C YDR508C YKR039W YPL265W		Transport, Extracellular	1	-1000	1000	0
ASNt6	asn-L{0}[c] + h{1}[v] --> h{1}[c] + asn-L{0}[v]	L-asparagine transport in via proton antiport (vacuolar)	YJR001W	YJR001W		Transport, Vacuolar	0	0	1000	0
ASNt7	asn-L{0}[v] + h{1}[v] --> asn-L{0}[c] + h{1}[c]	L-asparagine transport out via proton symport, vacuolar	(YKL146W or YNL101W)	YKL146W YNL101W		Transport, Vacuolar	0	0	1000	0
ASPCT	asp-L[c] + cbp[c] --> cbasp[c] + h[c] + pi[c]	aspartate carbamoyltransferase	YJL130C	YJL130C		Purine and Pyrimidine Biosynthesis	0	0	1000	0
ASPGLU2m	glu-L{-1}[c] + asp-L{-1}[m] --> asp-L{-1}[c] + glu-L{-1}[m]	Aspartate-glutamate transporter	YPR021C	YPR021C		Transport, Mitochondrial	0	0	1000	0
ASPKi	asp-L[c] + atp[c] --> 4pasp[c] + adp[c]	aspartate kinase, irreversible	YER052C	YER052C		Alanine and Aspartate Metabolism	0	0	1000	0
ASPOcm	asp-L[c] + fad[m] --> h[c] + iasp[c] + fadh2[m]	aspartate oxidase				Folate Metabolism	0	0	1000	0
ASPTA	akg[c] + asp-L[c] <==> glu-L[c] + oaa[c]	aspartate transaminase	YLR027C	YLR027C		Alanine and Aspartate Metabolism	1	-1000	1000	0
ASPTAm	akg[m] + asp-L[m] <==> glu-L[m] + oaa[m]	aspartate transaminase	YKL106W	YKL106W		Alanine and Aspartate Metabolism	1	-1000	1000	0
ASPt2m	asp-L{-1}[c] + h{1}[c] <==> asp-L{-1}[m] + h{1}[m]	aspartate mitochondrial transport via proton symport				Transport, Mitochondrial	1	-1000	1000	0
ASPt2n	asp-L{-1}[c] + h{1}[c] <==> asp-L{-1}[n] + h{1}[n]	aspartate nuclear transport via proton symport				Transport, Nuclear	1	-1000	1000	0
ASPt2r	asp-L{-1}[e] + h{1}[e] <==> asp-L{-1}[c] + h{1}[c]	L-aspartate reversible transport via proton symport	(YFL055W or YKR039W or YPL265W)	YFL055W YKR039W YPL265W		Transport, Extracellular	1	-1000	1000	0
ASPt5n	asp-L{-1}[n] <==> asp-L{-1}[c]	L-aspartate nuclear transport via diffusion				Transport, Nuclear	1	-1000	1000	0
ATPATF1	adp[c] + atp[c] + h[c] --> ap4a[c] + pi[c]	ATP adenylyltransferase	YDR530C	YDR530C		Purine and Pyrimidine Biosynthesis	0	0	1000	0
ATPH1	atp[c] + (2) h2o[c] --> amp[c] + (2) h[c] + (2) pi[c]	ATP diphosphohydrolase	YER005W	YER005W		Nucleotide Salvage Pathway	0	0	1000	0
ATPM	atp[c] + h2o[c] --> adp[c] + h[c] + pi[c]	ATP maintenance requirement				Nucleotide Salvage Pathway	0	1	1	0
ATPPRT	atp[c] + prpp[c] --> ppi[c] + prbatp[c]	ATP phosphoribosyltransferase	YER055C	YER055C		Histidine Metabolism	0	0	1000	0
ATPS	atp[c] + h2o[c] --> adp[c] + pi[c] + h[e]	ATPase, cytosolic	((YCR024C-A and YEL017C-A and YGL008C) or (YCR024C-A and YEL017C-A and YPL036W))	YCR024C-A YEL017C-A YGL008C YPL036W		Transport, Extracellular	0	0	1000	0
ATPS3m	(3) h{1}[c] + adp[m] + pi[m] + h[m] --> atp[m] + (3) h{1}[m] + h2o[m]	ATP synthase, mitochondrial	((Q0080 and Q0085 and Q0130 and YBL099W and YBR039W and YDL004W and YDL181W and YDR298C and YDR377W and YJR121W and YKL016C and YLR295C and YML081C-A and YPL078C and YPL271W) or (Q0080 and Q0085 and Q0130 and YBL099W and YBR039W and YDL004W and YDL181W and YDR298C and YDR322C-A and YDR377W and YJR121W and YKL016C and YLR295C and YML081C-A and YOL077W-A and YPL078C and YPL271W and YPR020W))	Q0080 Q0085 Q0130 YBL099W YBR039W YDL004W YDL181W YDR298C YDR322C-A YDR377W YJR121W YKL016C YLR295C YML081C-A YOL077W-A YPL078C YPL271W YPR020W		Oxidative Phosphorylation	0	0	1000	0
ATPtm-H	adp{-3}[c] + h{1}[c] + atp{-4}[m] --> atp{-4}[c] + adp{-3}[m] + h{1}[m]	ADP/ATP transporter, mitochondrial	(YBR085W or YBL030C or YMR056C)	YBL030C YBR085W YMR056C		Transport, Mitochondrial	0	0	1000	0
BPNT	h2o[c] + pap[c] --> amp[c] + pi[c]	3',5'-bisphosphate nucleotidase	YOL064C	YOL064C		Cysteine Metabolism	0	0	1000	0
BTDD-RR	btd-RR[c] + nad[c] <==> actn-R[c] + h[c] + nadh[c]	(R,R)-butanediol dehydrogenase	YAL060W	YAL060W		Alternate Carbon Metabolism	1	-1000	1000	0
BTDt-RR	btd-RR{0}[c] <==> btd-RR{0}[e]	(R,R)-butanediol transport				Transport, Extracellular	1	-1000	1000	0
C8STI	fecost[c] --> epist[c]	C-8 sterol isomerase	YMR202W	YMR202W		Sterol Metabolism	0	0	1000	0
CBPS	(2) atp[c] + gln-L[c] + h2o[c] + hco3[c] --> (2) adp[c] + cbp[c] + glu-L[c] + (2) h[c] + pi[c]	carbamoyl-phosphate synthase (glutamine-hydrolysing)	((YJR109C and YOR303W) or YJL130C)	YJL130C YJR109C YOR303W		Arginine and Proline Metabolism	0	0	1000	0
CERASE124er	cer1_24[r] + coa[r] + h[r] --> sphgn[r] + ttccoa[r]	alkaline ceramidase (ceramide-1), endoplasmic reticulum	YPL087W	YPL087W		Sphingolipid Metabolism	0	0	1000	0
CERASE126er	cer1_26[r] + coa[r] + h[r] --> hexccoa[r] + sphgn[r]	alkaline ceramidase (ceramide-1), endoplasmic reticulum	YPL087W	YPL087W		Sphingolipid Metabolism	0	0	1000	0
CERASE224er	cer2_24[r] + coa[r] + h[r] --> psphings[r] + ttccoa[r]	alkaline ceramidase (ceramide-2), endoplasmic reticulum	(YPL087W or YBR183W)	YBR183W YPL087W		Sphingolipid Metabolism	0	0	1000	0
CERASE226er	cer2_26[r] + coa[r] + h[r] --> hexccoa[r] + psphings[r]	alkaline ceramidase (ceramide-2), endoplasmic reticulum	(YPL087W or YBR183W)	YBR183W YPL087W		Sphingolipid Metabolism	0	0	1000	0
CERS124er	sphgn[r] + ttccoa[r] --> cer1_24[r] + coa[r] + h[r]	Ceramide-1 synthase (24C), endoplasmic reticular	(YHL003C or YKL008C or YPL087W)	YHL003C YKL008C YPL087W		Sphingolipid Metabolism	0	0	1000	0
CERS126er	hexccoa[r] + sphgn[r] --> cer1_26[r] + coa[r] + h[r]	Ceramide-1 synthase (26C), endoplasmic reticular	(YHL003C or YKL008C or YPL087W)	YHL003C YKL008C YPL087W		Sphingolipid Metabolism	0	0	1000	0
CERS224er	psphings[r] + ttccoa[r] --> cer2_24[r] + coa[r] + h[r]	Ceramide-2 synthase (24C), endoplasmic reticular	(YHL003C or YKL008C or YBR183W)	YBR183W YHL003C YKL008C		Sphingolipid Metabolism	0	0	1000	0
CERS226er	hexccoa[r] + psphings[r] --> cer2_26[r] + coa[r] + h[r]	Ceramide-2 synthase (26C), endoplasmic reticular	(YHL003C or YKL008C or YBR183W)	YBR183W YHL003C YKL008C		Sphingolipid Metabolism	0	0	1000	0
CHLPCTD	cholp[c] + ctp[c] + h[c] --> cdpchol[c] + ppi[c]	choline phosphate cytididyltransferase	YGR202C	YGR202C		Phospholipid Biosynthesis	0	0	1000	0
CHOLK	atp[c] + chol[c] --> adp[c] + cholp[c] + h[c]	Choline kinase	YLR133W	YLR133W		Phospholipid Biosynthesis	0	0	1000	0
CHORM	chor[c] --> pphn[c]	chorismate mutase	YPR060C	YPR060C		Tyrosine, Tryptophan, and Phenylalanine Metabolism	0	0	1000	0
CHORS	3psme[c] --> chor[c] + pi[c]	chorismate synthase	YGL148W	YGL148W		Tyrosine, Tryptophan, and Phenylalanine Metabolism	0	0	1000	0
CITt2r	cit{-3}[e] + h{1}[e] <==> cit{-3}[c] + h{1}[c]	citrate reversible transport via symport				Transport, Extracellular	1	-1000	1000	0
CITtam	cit{-3}[c] + mal-L{-2}[m] <==> mal-L{-2}[c] + cit{-3}[m]	citrate transport, mitochondrial	(YBR291C or UNKNOWN)	UNKNOWN YBR291C		Transport, Mitochondrial	1	-1000	1000	0
CITtbm	cit{-3}[c] + pep{-3}[m] <==> pep{-3}[c] + cit{-3}[m]	citrate transport, mitochondrial	YBR291C	YBR291C		Transport, Mitochondrial	1	-1000	1000	0
CITtcm	cit{-3}[c] + icit{-3}[m] <==> icit{-3}[c] + cit{-3}[m]	citrate transport, mitochondrial	YBR291C	YBR291C		Transport, Mitochondrial	1	-1000	1000	0
CMPN	cmp[c] + h2o[c] --> csn[c] + r5p[c]	CMP nucleosidase				Nucleotide Salvage Pathway	0	0	1000	0
CO2t	h2o{0}[c] + co2tot{0}[e] <==> co2tot{0}[c] + h2o{0}[e]	CO2 transporter via diffusion				Transport, Extracellular	1	-1000	1000	0
CO2tm	co2tot{0}[c] + h2o{0}[m] <==> h2o{0}[c] + co2tot{0}[m]	CO2 transport (diffusion), mitochondrial				Transport, Mitochondrial	1	-1000	1000	0
CO2tn	h2o{0}[c] + co2tot{0}[n] <==> co2tot{0}[c] + h2o{0}[n]	CO2 nuclear transport via diffusion				Transport, Nuclear	1	-1000	1000	0
CO2tv	co2tot{0}[c] + h2o{0}[v] <==> h2o{0}[c] + co2tot{0}[v]	CO2 vacuolar transport				Transport, Vacuolar	1	-1000	1000	0
COAtim	coa[c] --> coa[m]	CoA transporter (mitochondrial), irreversible	YHR002W	YHR002W		Transport, Mitochondrial	0	0	1000	0
CRNCARtm	acrn{0}[c] + crn{0}[m] --> crn{0}[c] + acrn{0}[m]	carnithine-acetylcarnithine carrier, mitochondrial	YOR100C	YOR100C		Transport, Mitochondrial	0	0	1000	0
CRNtim	crn{0}[m] --> crn{0}[c]	L-carnitine transport out of mitochondria via diffusion				Transport, Mitochondrial	0	0	1000	0
CSNATm	acrn[m] + coa[m] <==> accoa[m] + crn[m]	carnitine O-aceyltransferase, mitochondrial	YML042W	YML042W		Fatty Acid Metabolism	1	-1000	1000	0
CSNATr	accoa[c] + crn[c] <==> acrn[c] + coa[c]	carnitine O-acetyltransferase	(YAR035W or YER024W)	YAR035W YER024W		Fatty Acid Metabolism	1	-1000	1000	0
CSND	csn[c] + h[c] + h2o[c] --> nh4[c] + ura[c]	Cytosine deaminase	YPR062W	YPR062W		Purine and Pyrimidine Biosynthesis	0	0	1000	0
CSm	accoa[m] + h2o[m] + oaa[m] --> cit[m] + coa[m] + h[m]	citrate synthase	(YNR001C or YPR001W)	YNR001C YPR001W		Citric Acid Cycle	0	0	1000	0
CTPS1	atp[c] + nh4[c] + utp[c] --> adp[c] + ctp[c] + (2) h[c] + pi[c]	CTP synthase (NH3)	(YBL039C or YJR103W)	YBL039C YJR103W		Purine and Pyrimidine Biosynthesis	0	0	1000	0
CTPS2	atp[c] + gln-L[c] + h2o[c] + utp[c] --> adp[c] + ctp[c] + glu-L[c] + (2) h[c] + pi[c]	CTP synthase (glutamine)	(YBL039C or YJR103W)	YBL039C YJR103W		Purine and Pyrimidine Biosynthesis	0	0	1000	0
CTPtm	ctp{-4}[c] + (2) h{1}[c] + cmp{-2}[m] --> cmp{-2}[c] + ctp{-4}[m] + (2) h{1}[m]	CTP/CMP antiport	YBR192W	YBR192W		Transport, Mitochondrial	0	0	1000	0
CYSS	acser[c] + h2s[c] --> ac[c] + cys-L[c] + h[c]	cysteine synthase	YGR012W	YGR012W		Cysteine Metabolism	0	0	1000	0
CYSTGL	cyst-L[c] + h2o[c] --> 2obut[c] + cys-L[c] + nh4[c]	cystathionine g-lyase	YAL012W	YAL012W		Methionine Metabolism	0	0	1000	0
CYSTL	cyst-L[c] + h2o[c] --> hcys-L[c] + nh4[c] + pyr[c]	cystathionine b-lyase	YFR055W	YFR055W		Methionine Metabolism	0	0	1000	0
CYSTS	hcys-L[c] + ser-L[c] --> cyst-L[c] + h2o[c]	cystathionine beta-synthase	YGR155W	YGR155W		Glycine and Serine Metabolism	0	0	1000	0
CYSt2r	cys-L{0}[e] + h{1}[e] <==> cys-L{0}[c] + h{1}[c]	L-cysteine reversible transport via proton symport	(YKR039W or YDR508C or YBR068C or YDR046C or YBR069C or YOL020W)	YBR068C YBR069C YDR046C YDR508C YKR039W YOL020W		Transport, Extracellular	1	-1000	1000	0
CYTD	cytd[c] + h[c] + h2o[c] --> nh4[c] + uri[c]	cytidine deaminase	YLR245C	YLR245C		Purine and Pyrimidine Biosynthesis	0	0	1000	0
CYTDK2	cytd[c] + gtp[c] --> cmp[c] + gdp[c] + h[c]	cytidine kinase (GTP)	YNR012W	YNR012W		Nucleotide Salvage Pathway	0	0	1000	0
CYTK1	atp[c] + cmp[c] <==> adp[c] + cdp[c]	cytidylate kinase (CMP)				Nucleotide Salvage Pathway	1	-1000	1000	0
CYTK2	atp[c] + dcmp[c] <==> adp[c] + dcdp[c]	cytidylate kinase (dCMP)				Nucleotide Salvage Pathway	1	-1000	1000	0
D-LACt2	h{1}[e] + lac-D{-1}[e] <==> h{1}[c] + lac-D{-1}[c]	D-lactate transport via proton symport	YKL217W	YKL217W		Transport, Extracellular	1	-1000	1000	0
D-LACt2m	lac-D{-1}[c] + pyr{-1}[m] <==> pyr{-1}[c] + lac-D{-1}[m]	D-lactate/pyruvate antiport, mitochondrial				Transport, Mitochondrial	1	-1000	1000	0
D-LACtm	h{1}[c] + lac-D{-1}[c] <==> h{1}[m] + lac-D{-1}[m]	D-lactate transport, mitochondrial				Transport, Mitochondrial	1	-1000	1000	0
DADA	dad-2[c] + h[c] + h2o[c] --> din[c] + nh4[c]	Deoxyadenosine deaminase	YNL141W	YNL141W		Nucleotide Salvage Pathway	0	0	1000	0
DADK	atp[c] + damp[c] <==> adp[c] + dadp[c]	deoxyadenylate kinase				Nucleotide Salvage Pathway	1	-1000	1000	0
DAGCPT_SC	(0.01) 12dgr_SC[c] + cdpchol[c] --> cmp[c] + h[c] + (0.01) pc_SC[c]	diacylglycerol cholinephosphotransferase, yeast-specific	(YNL130C or YHR123W)	YHR123W YNL130C		Phospholipid Biosynthesis	0	0	1000	0
DAGPYP_SC	h2o[c] + (0.01) pa_SC[c] --> (0.01) 12dgr_SC[c] + pi[c]	diacylglycerol pyrophosphate phosphatase, yeast-specific	(YDR503C or YDR284C)	YDR284C YDR503C		Phospholipid Biosynthesis	0	0	1000	0
DASYN_SC	ctp[c] + h[c] + (0.01) pa_SC[c] <==> (0.01) cdpdag_SC[c] + ppi[c]	CDP-Diacylglycerol synthetase, yeast-specific	YBR029C	YBR029C		Phospholipid Biosynthesis	1	-1000	1000	0
DASYNm_SC	ctp[m] + h[m] + (0.01) pa_SC[m] <==> (0.01) cdpdag_SC[m] + ppi[m]	CDP-Diacylglycerol synthetase, yeast-specific, mitochondrial	YBR029C	YBR029C		Phospholipid Biosynthesis	1	-1000	1000	0
DB4PS	ru5p-D[c] --> db4p[c] + for[c] + h[c]	3,4-Dihydroxy-2-butanone-4-phosphate synthase	YDR487C	YDR487C		Riboflavin Metabolism	0	0	1000	0
DCMPDA	dcmp[c] + h[c] + h2o[c] <==> dump[c] + nh4[c]	dCMP deaminase	YHR144C	YHR144C		Purine and Pyrimidine Biosynthesis	1	-1000	1000	0
DCTPD	dctp[c] + h[c] + h2o[c] --> dutp[c] + nh4[c]	dCTP deaminase	YHR144C	YHR144C		Nucleotide Salvage Pathway	0	0	1000	0
DCYTD	dcyt[c] + h[c] + h2o[c] --> duri[c] + nh4[c]	deoxycytidine deaminase	YLR245C	YLR245C		Nucleotide Salvage Pathway	0	0	1000	0
DDPA	e4p[c] + h2o[c] + pep[c] --> 2dda7p[c] + pi[c]	3-deoxy-D-arabino-heptulosonate 7-phosphate synthetase	(YBR249C or YDR035W)	YBR249C YDR035W		Tyrosine, Tryptophan, and Phenylalanine Metabolism	0	0	1000	0
DDPAm	e4p[m] + h2o[m] + pep[m] --> 2dda7p[m] + pi[m]	2-deoxy-D-arabino-heptulosonate 7-phosphate synthetase, mitochondrial	YDR035W	YDR035W		Tyrosine, Tryptophan, and Phenylalanine Metabolism	0	0	1000	0
DGK1	atp[c] + dgmp[c] <==> adp[c] + dgdp[c]	deoxyguanylate kinase (dGMP:ATP)	YDR454C	YDR454C		Purine and Pyrimidine Biosynthesis	1	-1000	1000	0
DHAD1m	23dhmb[m] --> 3mob[m] + h2o[m]	dihydroxy-acid dehydratase (2,3-dihydroxy-3-methylbutanoate), mitochondrial	YJR016C	YJR016C		Valine, Leucine, and Isoleucine Metabolism	0	0	1000	0
DHAD2m	23dhmp[m] --> 3mop[m] + h2o[m]	dihydroxy-acid dehydratase (2,3-dihydroxy-3-methylpentanoate), mitochondrial	YJR016C	YJR016C		Valine, Leucine, and Isoleucine Metabolism	0	0	1000	0
DHAK	atp[c] + dha[c] --> adp[c] + dhap[c] + h[c]	dihydroxyacetone kinase	(YML070W or YFL053W)	YFL053W YML070W		Glycerolipid Metabolism	0	0	1000	0
DHAPtm	dhap{-2}[m] --> dhap{-2}[c]	dihydroxyacetone phosphate transport, mitochondrial				Transport, Mitochondrial	0	0	1000	0
DHFRi	dhf[c] + h[c] + nadph[c] --> nadp[c] + thf[c]	dihydrofolate reductase (irreversible)	YOR236W	YOR236W		Folate Metabolism	0	0	1000	0
DHORD4i	dhor-S[c] + q6[m] --> orot[c] + q6h2[m]	dihydoorotic acid (ubiquinone-6), irreversible	YKL216W	YKL216W		Purine and Pyrimidine Biosynthesis	0	0	1000	0
DHORDfum	dhor-S[c] + fum[c] --> orot[c] + succ[c]	Fumarate dependent DHORD	YKL216W	YKL216W		Purine and Pyrimidine Biosynthesis	0	0	1000	0
DHORTS	dhor-S[c] + h2o[c] <==> cbasp[c] + h[c]	dihydroorotase	(YLR420W or YJL130C)	YJL130C YLR420W		Purine and Pyrimidine Biosynthesis	1	-1000	1000	0
DHQS	2dda7p[c] --> 3dhq[c] + pi[c]	3-dehydroquinate synthase	YDR127W	YDR127W		Tyrosine, Tryptophan, and Phenylalanine Metabolism	0	0	1000	0
DHQTi	3dhq[c] --> 3dhsk[c] + h2o[c]	3-dehydroquinate dehydratase, irreversible	YDR127W	YDR127W		Tyrosine, Tryptophan, and Phenylalanine Metabolism	0	0	1000	0
DKMPPD2	dkmpp[c] + (3) h2o[c] --> 2kmb[c] + for[c] + (6) h[c] + pi[c]	2,3-diketo-5-methylthio-1-phosphopentane degradation reaction	(YMR009W and YEL038W)	YEL038W YMR009W		Methionine Metabolism	0	0	1000	0
DOLPMMer	dolmanp[r] --> dolp[r] + h[r] + mannan[r]	Dolichyl-phosphate-mannose--protein mannosyltransferase, endoplasmic reticular	((YDL095W and YAL023C) or YOR321W or YJR143C or YDL093W or YGR199W)	YAL023C YDL093W YDL095W YGR199W YJR143C YOR321W		Glycoprotein Metabolism	0	0	1000	0
DOLPMTcer	dolp[c] + gdpmann[c] --> gdp[c] + dolmanp[r]	Dolichyl-phosphate D-mannosyltransferase	YPR183W	YPR183W		Glycoprotein Metabolism	0	0	1000	0
DOLPt2er	dolp{-2}[c] + h{1}[c] <==> dolp{-2}[r] + h{1}[r]	dolichol phosphate endoplasmic reticular transport via proton symport				Transport, Endoplasmic Reticular	1	-1000	1000	0
DPCOAK	atp[c] + dpcoa[c] --> adp[c] + coa[c] + h[c]	dephospho-CoA kinase				Pantothenate and CoA Biosynthesis	0	0	1000	0
DROPPRy	25dhpp[c] + h[c] + nadph[c] --> 25dthpp[c] + nadp[c]	2,5-diamino-6-ribosylamino-4(3H)-pyrimidinone 5'-phosphate reductase (nadph)	YBR153W	YBR153W		Riboflavin Metabolism	0	0	1000	0
DRTPPD	25dthpp[c] + h[c] + h2o[c] --> 5aprbu[c] + nh4[c]	2,5-diamino-6-ribitylamino-4(3H)-pyrimidinone 5'-phosphate deaminase	YOL066C	YOL066C		Riboflavin Metabolism	0	0	1000	0
DTMPK	atp[c] + dtmp[c] <==> adp[c] + dtdp[c]	dTMP kinase	YJR057W	YJR057W		Nucleotide Salvage Pathway	1	-1000	1000	0
DTTPt	dttp{-4}[e] <==> dttp{-4}[c]	dTTP reversible uniport				Transport, Extracellular	1	-1000	1000	0
DURIK1	atp[c] + duri[c] --> adp[c] + dump[c] + h[c]	deoxyuridine kinase (ATP:Deoxyuridine)				Purine and Pyrimidine Biosynthesis	0	0	1000	0
DURIPP	duri[c] + pi[c] <==> 2dr1p[c] + ura[c]	deoxyuridine phosphorylase	YLR209C	YLR209C		Purine and Pyrimidine Biosynthesis	1	-1000	1000	0
DUTPDP	dutp[c] + h2o[c] --> dump[c] + h[c] + ppi[c]	dUTP diphosphatase	YBR252W	YBR252W		Purine and Pyrimidine Biosynthesis	0	0	1000	0
E4Ptm	e4p{-2}[c] <==> e4p{-2}[m]	D-erythrose 4-phosphate mtiochondrial transport via diffusion				Transport, Mitochondrial	1	-1000	1000	0
ENO	2pg[c] <==> h2o[c] + pep[c]	enolase	(YPL281C or YGR254W or YHR174W or YOR393W or YMR323W)	YGR254W YHR174W YMR323W YOR393W YPL281C		Glycolysis/Gluconeogenesis	1	-1000	1000	0
EPISTt	epist{0}[e] <==> epist{0}[c]	episterol reversible transport	(YOR011W or YIL013C)	YIL013C YOR011W		Transport, Extracellular	1	-1000	1000	0
ERGSTt	ergst{0}[e] <==> ergst{0}[c]	ergosterol reversible transport	(YIL013C or YOR011W)	YIL013C YOR011W		Transport, Extracellular	1	-1000	1000	0
ETOHt	etoh{0}[e] <==> etoh{0}[c]	ethanol reversible transport				Transport, Extracellular	1	-1000	1000	0
ETOHtm	etoh{0}[c] <==> etoh{0}[m]	ethanol transport to mitochondria (diffusion)				Transport, Mitochondrial	1	-1000	1000	0
FACOAL140	atp[c] + coa[c] + ttdca[c] <==> amp[c] + ppi[c] + tdcoa[c]	fatty-acid--CoA ligase (tetradecanoate)	(YOR317W or YIL009W or YMR246W)	YIL009W YMR246W YOR317W		Fatty Acid Biosynthesis	1	-1000	1000	0
FACOAL160	atp[c] + coa[c] + hdca[c] <==> amp[c] + pmtcoa[c] + ppi[c]	fatty-acid--CoA ligase (hexadecanoate)	(YOR317W or YIL009W or YMR246W)	YIL009W YMR246W YOR317W		Fatty Acid Biosynthesis	1	-1000	1000	0
FACOAL161	atp[c] + coa[c] + hdcea[c] <==> amp[c] + hdcoa[c] + ppi[c]	fatty-acid--CoA ligase (hexadecenoate)	(YOR317W or YIL009W or YMR246W)	YIL009W YMR246W YOR317W		Fatty Acid Biosynthesis	1	-1000	1000	0
FACOAL180	atp[c] + coa[c] + ocdca[c] <==> amp[c] + ppi[c] + stcoa[c]	fatty-acid--CoA ligase (octadecanoate)	(YOR317W or YIL009W or YMR246W)	YIL009W YMR246W YOR317W		Fatty Acid Biosynthesis	1	-1000	1000	0
FACOAL181	atp[c] + coa[c] + ocdcea[c] <==> amp[c] + odecoa[c] + ppi[c]	fatty-acid--CoA ligase (octadecenoate)	(YOR317W or YIL009W or YMR246W)	YIL009W YMR246W YOR317W		Fatty Acid Biosynthesis	1	-1000	1000	0
FACOAL182	atp[c] + coa[c] + ocdcya[c] <==> amp[c] + ocdycacoa[c] + ppi[c]	fatty-acid--CoA ligase (octadecynoate)	(YOR317W or YMR246W or YIL009W)	YIL009W YMR246W YOR317W		Fatty Acid Biosynthesis	1	-1000	1000	0
FAS100	(3) h[c] + malcoa[c] + (2) nadph[c] + octa[c] --> co2tot[c] + coa[c] + dca[c] + (2) nadp[c]	fatty acid synthase (n-C10:0)	(YGR037C and YNR016C and (YKL182W and YPL231W))	YGR037C YKL182W YNR016C YPL231W		Fatty Acid Biosynthesis	0	0	1000	0
FAS100COA	(3) h[c] + malcoa[c] + (2) nadph[c] + occoa[c] --> co2tot[c] + coa[c] + dcacoa[c] + (2) nadp[c]	fatty acyl-CoA synthase (n-C10:0CoA)	(YGR037C and YNR016C and (YKL182W and YPL231W))	YGR037C YKL182W YNR016C YPL231W		Fatty Acid Biosynthesis	0	0	1000	0
FAS120	dca[c] + (3) h[c] + malcoa[c] + (2) nadph[c] --> co2tot[c] + coa[c] + ddca[c] + (2) nadp[c]	fatty acid synthase (n-C12:0)	(YGR037C and YNR016C and (YKL182W and YPL231W))	YGR037C YKL182W YNR016C YPL231W		Fatty Acid Biosynthesis	0	0	1000	0
FAS120COA	dcacoa[c] + (3) h[c] + malcoa[c] + (2) nadph[c] --> co2tot[c] + coa[c] + ddcacoa[c] + (2) nadp[c]	fatty-acyl-CoA synthase (n-C12:0CoA)	(YGR037C and YNR016C and (YKL182W and YPL231W))	YGR037C YKL182W YNR016C YPL231W		Fatty Acid Biosynthesis	0	0	1000	0
FAS140	ddca[c] + (3) h[c] + malcoa[c] + (2) nadph[c] --> co2tot[c] + coa[c] + (2) nadp[c] + ttdca[c]	fatty acid synthase (n-C14:0)	(YGR037C and YNR016C and (YKL182W and YPL231W))	YGR037C YKL182W YNR016C YPL231W		Fatty Acid Biosynthesis	0	0	1000	0
FAS140COA	ddcacoa[c] + (3) h[c] + malcoa[c] + (2) nadph[c] --> co2tot[c] + coa[c] + (2) nadp[c] + tdcoa[c]	fatty-acyl-CoA synthase (n-C14:0CoA)	(YGR037C and YNR016C and (YKL182W and YPL231W))	YGR037C YKL182W YNR016C YPL231W		Fatty Acid Biosynthesis	0	0	1000	0
FAS160	(3) h[c] + malcoa[c] + (2) nadph[c] + ttdca[c] --> co2tot[c] + coa[c] + hdca[c] + (2) nadp[c]	fatty acid synthase (n-C16:0)	(YGR037C and YNR016C and (YKL182W and YPL231W))	YGR037C YKL182W YNR016C YPL231W		Fatty Acid Biosynthesis	0	0	1000	0
FAS160COA	(3) h[c] + malcoa[c] + (2) nadph[c] + tdcoa[c] --> co2tot[c] + coa[c] + (2) nadp[c] + pmtcoa[c]	fatty-acyl-CoA synthase (n-C16:0CoA)	(YGR037C and YNR016C and (YKL182W and YPL231W))	YGR037C YKL182W YNR016C YPL231W		Fatty Acid Biosynthesis	0	0	1000	0
FAS180	(3) h[c] + hdca[c] + malcoa[c] + (2) nadph[c] --> co2tot[c] + coa[c] + (2) nadp[c] + ocdca[c]	fatty acid synthase (n-C18:0)	(YGR037C and YNR016C and (YKL182W and YPL231W))	YGR037C YKL182W YNR016C YPL231W		Fatty Acid Biosynthesis	0	0	1000	0
FAS180COA	(3) h[c] + malcoa[c] + (2) nadph[c] + pmtcoa[c] --> co2tot[c] + coa[c] + (2) nadp[c] + stcoa[c]	fatty-acyl-CoA synthase (n-C18:0CoA)	(YGR037C and YNR016C and (YKL182W and YPL231W))	YGR037C YKL182W YNR016C YPL231W		Fatty Acid Biosynthesis	0	0	1000	0
FAS80COA_L	accoa[c] + (9) h[c] + (3) malcoa[c] + (6) nadph[c] --> (3) co2tot[c] + (3) coa[c] + (6) nadp[c] + occoa[c]	fatty acyl-CoA synthase (n-C8:0CoA), lumped reaction	(YGR037C and YNR016C and (YKL182W and YPL231W))	YGR037C YKL182W YNR016C YPL231W		Fatty Acid Biosynthesis	0	0	1000	0
FAS80_L	accoa[c] + (8) h[c] + h2o[c] + (3) malcoa[c] + (6) nadph[c] --> (3) co2tot[c] + (4) coa[c] + (6) nadp[c] + octa[c]	fatty acid synthase (n-C8:0), lumped reaction	(YGR037C and YNR016C and (YKL182W and YPL231W))	YGR037C YKL182W YNR016C YPL231W		Fatty Acid Biosynthesis	0	0	1000	0
FBA	fdp[c] <==> dhap[c] + g3p[c]	fructose-bisphosphate aldolase	YKL060C	YKL060C		Glycolysis/Gluconeogenesis	1	-1000	1000	0
FBA3	s17bp[c] <==> dhap[c] + e4p[c]	Sedoheptulose 1,7-bisphosphate D-glyceraldehyde-3-phosphate-lyase	YKL060C	YKL060C		Glycolysis/Gluconeogenesis	1	-1000	1000	0
FBP	fdp[c] + h2o[c] --> f6p[c] + pi[c]	fructose-bisphosphatase	YLR377C	YLR377C		Anaplerotic reactions	0	0	1000	0
FBP26	f26bp[c] + h2o[c] --> f6p[c] + pi[c]	Fructose-2,6-bisphosphate 2-phosphatase	YJL155C	YJL155C		Fructose and Mannose Metabolism	0	0	1000	0
FDH	for[c] + h2o[c] + nad[c] --> co2tot[c] + nadh[c]	formate dehydrogenase	(YOR388C or YPL275W or YPL276W)	YOR388C YPL275W YPL276W		Methane Metabolism	0	0	1000	0
FDNG	for[c] + h[c] + h2o[c] + q6[m] --> co2tot[c] + q6h2[m]	formate dehydrogenase, cytosolic/mitochondrial				Oxidative Phosphorylation	0	0	1000	0
FE2utm	fe2{2}[c] --> fe2{2}[m]	iron (II) uptake (mitochondrial)				Transport, Mitochondrial	0	0	1000	0
FECOSTt	fecost{0}[e] <==> fecost{0}[c]	fecosterol reversible transport	(YOR011W or YIL013C)	YIL013C YOR011W		Transport, Extracellular	1	-1000	1000	0
FEtm	fe2{2}[m] --> fe2{2}[c]	iron (II) transport				Transport, Mitochondrial	0	0	1000	0
FORt	for{-1}[e] <==> for{-1}[c]	formate transport via diffusion				Transport, Extracellular	1	-1000	1000	0
FRDcm	fum[c] + fadh2[m] --> succ[c] + fad[m]	fumarate reductase, cytosolic/mitochondrial	YEL047C	YEL047C		Transport, Mitochondrial	0	0	1000	0
FRDm	fadh2[m] + fum[m] --> fad[m] + succ[m]	fumarate reductase	YJR051W	YJR051W		Oxidative Phosphorylation	0	0	1000	0
FTHFCLm	5fthf[m] + atp[m] --> adp[m] + methf[m] + pi[m]	5-formethyltetrahydrofolate cyclo-ligase, mitochondrial				Folate Metabolism	0	0	1000	0
FTHFLi	atp[c] + for[c] + thf[c] --> 10fthf[c] + adp[c] + pi[c]	formate-tetrahydrofolate ligase	YGR204W	YGR204W		Folate Metabolism	0	0	1000	0
FUM	fum[c] + h2o[c] <==> mal-L[c]	fumarase	YPL262W	YPL262W		Oxidative Phosphorylation	1	-1000	1000	0
FUMm	fum[m] + h2o[m] <==> mal-L[m]	fumarase, mitochondrial	YPL262W	YPL262W		Oxidative Phosphorylation	1	-1000	1000	0
FUMt2r	fum{-2}[e] + h{1}[e] <==> fum{-2}[c] + h{1}[c]	fumarate reversible transport via symport				Transport, Extracellular	1	-1000	1000	0
G3PCt	g3pc{0}[e] <==> g3pc{0}[c]	glycero-3-phosphocholine transport (extracellular to cytosol)	YCR098C	YCR098C		Transport, Extracellular	1	-1000	1000	0
G3PD1ir	dhap[c] + h[c] + nadh[c] --> glyc3p[c] + nad[c]	glycerol-3-phosphate dehydrogenase (NAD)	YDL022W	YDL022W		Glycerolipid Metabolism	0	0	1000	0
G3PD1irm	dhap[m] + h[m] + nadh[m] --> glyc3p[m] + nad[m]	glycerol-3-phosphate dehydrogenase (NAD), mitochondrial	YOL059W	YOL059W		Glycerolipid Metabolism	0	0	1000	0
G3PDm	fad[m] + glyc3p[m] --> dhap[m] + fadh2[m]	glycerol-3-phosphate dehydrogenase (FAD), mitochondrial	YIL155C	YIL155C		Glycerolipid Metabolism	0	0	1000	0
G3PT	glyc3p[c] + h2o[c] --> glyc[c] + pi[c]	glycerol-3-phosphatase	(YER062C or YIL053W)	YER062C YIL053W		Glycerolipid Metabolism	0	0	1000	0
G5SADr	glu5sa[c] <==> 1pyr5c[c] + h[c] + h2o[c]	L-glutamate 5-semialdehyde dehydratase, reversible				Arginine and Proline Metabolism	1	-1000	1000	0
G5SADrm	glu5sa[m] <==> 1pyr5c[m] + h[m] + h2o[m]	L-glutamate 5-semialdehyde dehydratase, reversible, mitochondrial				Arginine and Proline Metabolism	1	-1000	1000	0
G5SD	glu5p[c] + h[c] + nadph[c] --> glu5sa[c] + nadp[c] + pi[c]	glutamate-5-semialdehyde dehydrogenase	YOR323C	YOR323C		Arginine and Proline Metabolism	0	0	1000	0
G5SD2	glu5p[c] + h[c] + nadh[c] --> glu5sa[c] + nad[c] + pi[c]	glutamate-5-semialdehyde dehydrogenase	YOR323C	YOR323C		Arginine and Proline Metabolism	0	0	1000	0
G6PDA	gam6p[c] + h2o[c] --> f6p[c] + nh4[c]	glucosamine-6-phosphate deaminase				Glutamate metabolism	0	0	1000	0
G6PDH2	g6p[c] + nadp[c] --> 6pgl[c] + h[c] + nadph[c]	glucose 6-phosphate dehydrogenase	YNL241C	YNL241C		Pentose Phosphate Pathway	0	0	1000	0
GALT	gal1p[c] + h[c] + utp[c] <==> ppi[c] + udpgal[c]	galactose-1-phosphate uridylyltransferase	YBR018C	YBR018C		Galactose metabolism	1	-1000	1000	0
GALU	g1p[c] + h[c] + utp[c] <==> ppi[c] + udpg[c]	UTP-glucose-1-phosphate uridylyltransferase	(YKL035W or YHL012W)	YHL012W YKL035W		Galactose metabolism	1	-1000	1000	0
GAM6Pt	gam6p{-1}[e] <==> gam6p{-1}[c]	D-glucosamine 6-phosphate reversible uniport				Transport, Extracellular	1	-1000	1000	0
GAPD	g3p[c] + nad[c] + pi[c] <==> 13dpg[c] + h[c] + nadh[c]	glyceraldehyde-3-phosphate dehydrogenase	(YJL052W or YJR009C or YGR192C)	YGR192C YJL052W YJR009C		Glycolysis/Gluconeogenesis	1	-1000	1000	0
GARFTi	10fthf[c] + gar[c] --> fgam[c] + h[c] + thf[c]	phosphoribosylglycinamide formyltransferase, irreversible	YDR408C	YDR408C		Purine and Pyrimidine Biosynthesis	0	0	1000	0
GAT1_SC	(0.02) dcacoa[c] + (0.06) ddcacoa[c] + glyc3p[c] + (0.17) hdcoa[c] + (0.09) ocdycacoa[c] + (0.24) odecoa[c] + (0.27) pmtcoa[c] + (0.05) stcoa[c] + (0.1) tdcoa[c] --> (0.01) 1ag3p_SC[c] + coa[c]	glycerol 3-phosphate acyltransferase (glycerol 3-phosphate), yeast-specific	(YKR067W or YBL011W)	YBL011W YKR067W		Phospholipid Biosynthesis	0	0	1000	0
GAT2_SC	(0.02) dcacoa[c] + (0.06) ddcacoa[c] + dhap[c] + (0.17) hdcoa[c] + (0.09) ocdycacoa[c] + (0.24) odecoa[c] + (0.27) pmtcoa[c] + (0.05) stcoa[c] + (0.1) tdcoa[c] --> (0.01) 1agly3p_SC[c] + coa[c]	glycerol 3-phosphate acyltransferase (glycerone phosphate), yeast-specific	(YKR067W or YBL011W)	YBL011W YKR067W		Phospholipid Biosynthesis	0	0	1000	0
GBEZ	14glun[c] --> glycogen[c] + h2o[c]	1,4-alpha-glucan branching enzyme	YEL011W	YEL011W		Alternate Carbon Metabolism	0	0	1000	0
GCC2am	gly[m] + h[m] + h2o[m] + lpam[m] <==> alpam[m] + co2tot[m]	glycine-cleavage complex (lipoamide), mitochondrial	(YDR019C and YMR189W and YAL044C and YFL018C)	YAL044C YDR019C YFL018C YMR189W		Glycine and Serine Metabolism	1	-1000	1000	0
GCC2bim	alpam[m] + thf[m] --> dhlam[m] + mlthf[m] + nh4[m]	glycine-cleavage system (lipoamide) irreversible, mitochondrial	(YDR019C and YMR189W and YAL044C and YFL018C)	YAL044C YDR019C YFL018C YMR189W		Glycine and Serine Metabolism	0	0	1000	0
GCC2cm	dhlam[m] + nad[m] <==> h[m] + lpam[m] + nadh[m]	glycine-cleavage complex (lipoamide), mitochondrial	(YDR019C and YMR189W and YAL044C and YFL018C)	YAL044C YDR019C YFL018C YMR189W		Glycine and Serine Metabolism	1	-1000	1000	0
GCCam	gly[m] + h[m] + h2o[m] + lpro[m] <==> alpro[m] + co2tot[m]	glycine-cleavage complex (lipoylprotein), mitochondrial	(YDR019C and YMR189W and YAL044C and YFL018C)	YAL044C YDR019C YFL018C YMR189W		Glycine and Serine Metabolism	1	-1000	1000	0
GCCbim	alpro[m] + thf[m] --> dhlpro[m] + mlthf[m] + nh4[m]	glycine-cleavage complex (lipoylprotein) irreversible, mitochondrial	(YDR019C and YMR189W and YAL044C and YFL018C)	YAL044C YDR019C YFL018C YMR189W		Glycine and Serine Metabolism	0	0	1000	0
GCCcm	dhlpro[m] + nad[m] <==> h[m] + lpro[m] + nadh[m]	glycine-cleavage complex (lipoylprotein), mitochondrial	(YDR019C and YMR189W and YAL044C and YFL018C)	YAL044C YDR019C YFL018C YMR189W		Glycine and Serine Metabolism	1	-1000	1000	0
GF6PTA	f6p[c] + gln-L[c] --> gam6p[c] + glu-L[c]	glutamine-fructose-6-phosphate transaminase	(YMR085W or YKL104C or YMR084W)	YKL104C YMR084W YMR085W		Glutamine Metabolism	0	0	1000	0
GHMT2r	ser-L[c] + thf[c] <==> gly[c] + h2o[c] + mlthf[c]	glycine hydroxymethyltransferase, reversible	YLR058C	YLR058C		Glycine and Serine Metabolism	1	-1000	1000	0
GHMT2rm	ser-L[m] + thf[m] <==> gly[m] + h2o[m] + mlthf[m]	glycine hydroxymethyltransferase, reversible, mitochondrial	YBR263W	YBR263W		Glycine and Serine Metabolism	1	-1000	1000	0
GK1	atp[c] + gmp[c] <==> adp[c] + gdp[c]	guanylate kinase (GMP:ATP)	YDR454C	YDR454C		Purine and Pyrimidine Biosynthesis	1	-1000	1000	0
GK2	datp[c] + gmp[c] <==> dadp[c] + gdp[c]	guanylate kinase (GMP:dATP)	YDR454C	YDR454C		Purine and Pyrimidine Biosynthesis	1	-1000	1000	0
GLCGSD	glycogen[c] + h2o[c] --> glc-D[c]	glucan 1,4-alpha-glucosidase	YPR184W	YPR184W		Alternate Carbon Metabolism	0	0	1000	0
GLCGSDv	glycogen[v] + h2o[v] --> glc-D[v]	glucan 1,4-alpha-glucosidase, vacuole	YIL099W	YIL099W		Alternate Carbon Metabolism	0	0	1000	0
GLCNtv	glycogen{0}[c] --> glycogen{0}[v]	Glycogen vacuolar 'transport' via autophagy				Transport, Vacuolar	0	0	1000	0
GLCP	glycogen[c] + pi[c] --> g1p[c]	glycogen phosphorylase	YPR160W	YPR160W		Alternate Carbon Metabolism	0	0	1000	0
GLCS2	udpg[c] --> glycogen[c] + h[c] + udp[c]	glycogen synthase (UDPGlc)	((YKR058W and YLR258W) or (YKR058W and YFR015C) or (YJL137C and YFR015C) or (YJL137C and YLR258W))	YFR015C YJL137C YKR058W YLR258W		Alternate Carbon Metabolism	0	0	1000	0
GLCt1	glc-D{0}[e] --> glc-D{0}[c]	glucose transport (uniport)	(YHR092C or YLR081W or YOL156W or YDR536W or YHR094C or YEL069C or YDL245C or YJR158W or YFL011W or YNR072W or YMR011W or YDR345C or YHR096C or YDR343C or YDR342C or YJL214W or YJL219W)	YDL245C YDR342C YDR343C YDR345C YDR536W YEL069C YFL011W YHR092C YHR094C YHR096C YJL214W YJL219W YJR158W YLR081W YMR011W YNR072W YOL156W		Transport, Extracellular	0	0	1000	0
GLCtv	glc-D{0}[c] <==> glc-D{0}[v]	glucose transport, vacuolar				Transport, Vacuolar	1	-1000	1000	0
GLNS	atp[c] + glu-L[c] + nh4[c] --> adp[c] + gln-L[c] + h[c] + pi[c]	glutamine synthetase	YPR035W	YPR035W		Glutamine Metabolism	0	0	1000	0
GLNt2r	gln-L{0}[e] + h{1}[e] <==> gln-L{0}[c] + h{1}[c]	L-glutamine reversible transport via proton symport	(YKR039W or YCL025C or YDR508C or YPL265W)	YCL025C YDR508C YKR039W YPL265W		Transport, Extracellular	1	-1000	1000	0
GLNt6	gln-L{0}[c] + h{1}[v] --> h{1}[c] + gln-L{0}[v]	L-glutamine transport in via proton antiport (vacuolar)	YJR001W	YJR001W		Transport, Vacuolar	0	0	1000	0
GLNt7	gln-L{0}[v] + h{1}[v] --> gln-L{0}[c] + h{1}[c]	L-glutamine transport out via proton symport, vacuolar	(YKL146W or YNL101W)	YKL146W YNL101W		Transport, Vacuolar	0	0	1000	0
GLU5K	atp[c] + glu-L[c] --> adp[c] + glu5p[c]	glutamate 5-kinase	YDR300C	YDR300C		Arginine and Proline Metabolism	0	0	1000	0
GLUDC	glu-L[c] + h[c] + h2o[c] --> 4abut[c] + co2tot[c]	Glutamate Decarboxylase	YMR250W	YMR250W		Glutamate metabolism	0	0	1000	0
GLUDxi	glu-L[c] + h2o[c] + nad[c] --> akg[c] + h[c] + nadh[c] + nh4[c]	glutamate dehydrogenase (NAD)	YDL215C	YDL215C		Glutamate metabolism	0	0	1000	0
GLUDyi	akg[c] + h[c] + nadph[c] + nh4[c] --> glu-L[c] + h2o[c] + nadp[c]	glutamate dehydrogenase (NADP)	(YOR375C or YAL062W)	YAL062W YOR375C		Glutamate metabolism	0	0	1000	0
GLUN	gln-L[c] + h2o[c] --> glu-L[c] + nh4[c]	glutaminase				Glutamine Metabolism	0	0	1000	0
GLUPRT	gln-L[c] + h2o[c] + prpp[c] --> glu-L[c] + ppi[c] + pram[c]	glutamine phosphoribosyldiphosphate amidotransferase	YMR300C	YMR300C		Purine and Pyrimidine Biosynthesis	0	0	1000	0
GLUSx	akg[c] + gln-L[c] + h[c] + nadh[c] --> (2) glu-L[c] + nad[c]	glutamate synthase (NADH2)	YDL171C	YDL171C		Glutamate metabolism	0	0	1000	0
GLUt2r	glu-L{-1}[e] + h{1}[e] <==> glu-L{-1}[c] + h{1}[c]	L-glutamate transport via proton symport, reversible	(YFL055W or YDR536W or YKR039W or YCL025C or YPL265W)	YCL025C YDR536W YFL055W YKR039W YPL265W		Transport, Extracellular	1	-1000	1000	0
GLUt5m	glu-L{-1}[c] + oh1{-1}[m] --> oh1{-1}[c] + glu-L{-1}[m]	L-glutamate transport into mitochondria via hydroxide ion antiport				Transport, Mitochondrial	0	0	1000	0
GLUt7m	glu-L{-1}[c] --> glu-L{-1}[m]	Glutamate transport (uniporter), mitochondrial	YPR021C	YPR021C		Transport, Mitochondrial	0	0	1000	0
GLXt	glx{-1}[c] <==> glx{-1}[e]	glyoxylate transport				Transport, Extracellular	1	-1000	1000	0
GLYC3Ptm	glyc3p{-2}[c] --> glyc3p{-2}[m]	glycerol-3-phosphate shuttle				Transport, Mitochondrial	0	0	1000	0
GLYCDy	glyc[c] + nadp[c] --> dha[c] + h[c] + nadph[c]	Glycerol dehydrogenase (NADP-dependent)	YOR120W	YOR120W		Glycerolipid Metabolism	0	0	1000	0
GLYCLm	gly[m] + h2o[m] + nad[m] + thf[m] --> co2tot[m] + mlthf[m] + nadh[m] + nh4[m]	glycine cleavage system, mitochondrial	(YDR019C and YMR189W and YAL044C and YFL018C)	YAL044C YDR019C YFL018C YMR189W		Glycine and Serine Metabolism	0	0	1000	0
GLYCt	glyc{0}[c] <==> glyc{0}[e]	glycerol transport via channel	YLL043W	YLL043W		Transport, Extracellular	1	-1000	1000	0
GLYCt2	glyc{0}[e] + h{1}[e] --> glyc{0}[c] + h{1}[c]	glycerol transport via symport	(YGL084C or YPL189W)	YGL084C YPL189W		Transport, Extracellular	0	0	1000	0
GLYGS	h2o[c] + udpg[c] --> 14glun[c] + h[c] + udp[c]	glycogen (starch) synthase	((YKR058W and YFR015C) or (YJL137C and YFR015C) or (YKR058W and YLR258W) or (YJL137C and YLR258W))	YFR015C YJL137C YKR058W YLR258W		Alternate Carbon Metabolism	0	0	1000	0
GLYK	atp[c] + glyc[c] --> adp[c] + glyc3p[c] + h[c]	glycerol kinase	YHL032C	YHL032C		Glycerolipid Metabolism	0	0	1000	0
GLYOX	h2o[c] + lgt-S[c] --> gthrd[c] + h[c] + lac-D[c]	hydroxyacylglutathione hydrolase	YDR272W	YDR272W		Alternate Carbon Metabolism	0	0	1000	0
GLYt2m	gly{0}[c] + h{1}[c] <==> gly{0}[m] + h{1}[m]	glycine mitochondrial transport via proton symport				Transport, Mitochondrial	1	-1000	1000	0
GLYt2r	gly{0}[e] + h{1}[e] <==> gly{0}[c] + h{1}[c]	glycine reversible transport via proton symport	(YKR039W or YOL020W or YPL265W or YOR348C)	YKR039W YOL020W YOR348C YPL265W		Transport, Extracellular	1	-1000	1000	0
GMPS2	atp[c] + gln-L[c] + h2o[c] + xmp[c] --> amp[c] + glu-L[c] + gmp[c] + (2) h[c] + ppi[c]	GMP synthase	YMR217W	YMR217W		Purine and Pyrimidine Biosynthesis	0	0	1000	0
GND	6pgc[c] + h2o[c] + nadp[c] --> co2tot[c] + nadph[c] + ru5p-D[c]	phosphogluconate dehydrogenase	(YGR256W or YHR183W)	YGR256W YHR183W		Pentose Phosphate Pathway	0	0	1000	0
GNNUC	gsn[c] + h2o[c] --> gua[c] + rib-D[c]	gnnuc	YDR400W	YDR400W		Nucleotide Salvage Pathway	0	0	1000	0
GPDDA1	g3pc[c] + h2o[c] --> chol[c] + glyc3p[c] + h[c]	Glycerophosphodiester phosphodiesterase (Glycerophosphocholine)	YPL110C	YPL110C		Glycerolipid Metabolism	0	0	1000	0
GSNK	atp[c] + gsn[c] --> adp[c] + gmp[c] + h[c]	guanosine kinase				Nucleotide Salvage Pathway	0	0	1000	0
GTPCII	gtp[c] + (3) h2o[c] --> 25dhpp[c] + for[c] + (2) h[c] + ppi[c]	GTP cyclohydrolase II	YBL033C	YBL033C		Riboflavin Metabolism	0	0	1000	0
GTPH1	gtp[c] + (2) h2o[c] --> gmp[c] + (2) h[c] + (2) pi[c]	GTP diphosphohydrolase	YER005W	YER005W		Nucleotide Salvage Pathway	0	0	1000	0
GTPt2m	gtp{-4}[c] + h{1}[c] + gdp{-3}[m] --> gdp{-3}[c] + gtp{-4}[m] + h{1}[m]	GTP/GDP translocase, mitochondrial (electroneutral)	YDL198C	YDL198C		Transport, Mitochondrial	0	0	1000	0
GUAD	gua[c] + h[c] + h2o[c] --> nh4[c] + xan[c]	guanine deaminase	YDL238C	YDL238C		Nucleotide Salvage Pathway	0	0	1000	0
GUAPRT	gua[c] + prpp[c] --> gmp[c] + ppi[c]	guanine phosphoribosyltransferase	YDR399W	YDR399W		Nucleotide Salvage Pathway	0	0	1000	0
GUAt2r	gua{0}[e] + h{1}[e] <==> gua{0}[c] + h{1}[c]	guanine reversible transport via proton symport	(YER056C or YER060W or YER060W-A or YGL186C)	YER056C YER060W YER060W-A YGL186C		Transport, Extracellular	1	-1000	1000	0
H2Ot	h2o{0}[e] <==> h2o{0}[c]	H2O transport via diffusion	(YPR192W or YLL052C)	YLL052C YPR192W		Transport, Extracellular	1	-1000	1000	0
H2Otm	h2o{0}[c] <==> h2o{0}[m]	H2O transport, mitochondrial				Transport, Mitochondrial	1	-1000	1000	0
H2Otn	h2o{0}[n] <==> h2o{0}[c]	H2O transport, nuclear				Transport, Nuclear	1	-1000	1000	0
H2Otv	h2o{0}[c] <==> h2o{0}[v]	H2O transport, vacuolar				Transport, Vacuolar	1	-1000	1000	0
HACNHm	b124tc[m] + h2o[m] <==> hicit[m]	homoacontinate hydratase, mitochondrial	YDR234W	YDR234W		Threonine and Lysine Metabolism	1	-1000	1000	0
HCITSm	accoa[m] + akg[m] + h2o[m] --> coa[m] + h[m] + hcit[m]	homocitrate synthase				Pyruvate Metabolism	0	0	1000	0
HCO3E	co2tot[c] <==> h[c] + hco3[c]	HCO3 equilibration reaction				Other	1	-1000	1000	0
HCO3En	co2tot[n] <==> h[n] + hco3[n]	HCO3 equilibrium reaction, nuclear				Other	1	-1000	1000	0
HCO3tn	hco3{-1}[c] <==> hco3{-1}[n]	bicarbonate nuclear transport via diffusion				Transport, Nuclear	1	-1000	1000	0
HCYSMT	amet[c] + hcys-L[c] --> ahcys[c] + h[c] + met-L[c]	homocysteine S-methyltransferase	(YPL273W or YLL062C)	YLL062C YPL273W		Alanine and Aspartate Metabolism	0	0	1000	0
HDCEAt	hdcea{-1}[e] --> hdcea{-1}[c]	hexadecenoate (n-C16:1) transport in via uniport				Transport, Extracellular	0	0	1000	0
HETZK	4mhetz[c] + atp[c] --> 4mpetz[c] + adp[c] + h[c]	hydroxyethylthiazole kinase	YPL214C	YPL214C		Thiamine Metabolism	0	0	1000	0
HEX1	atp[c] + glc-D[c] --> adp[c] + g6p[c] + h[c]	hexokinase (D-glucose:ATP)	(YFR053C or YGL253W or YCL040W)	YCL040W YFR053C YGL253W		Glycolysis/Gluconeogenesis	0	0	1000	0
HICITDm	hicit[m] + nad[m] <==> h[m] + nadh[m] + oxag[m]	homoisocitrate dehydrogenase	YIL094C	YIL094C		Threonine and Lysine Metabolism	1	-1000	1000	0
HISTD	h2o[c] + histd[c] + (2) nad[c] --> (3) h[c] + his-L[c] + (2) nadh[c]	histidinol dehydrogenase	YCL030C	YCL030C		Histidine Metabolism	0	0	1000	0
HISTP	h2o[c] + hisp[c] --> histd[c] + pi[c]	histidinol-phosphatase	YFR025C	YFR025C		Histidine Metabolism	0	0	1000	0
HISt2r	h{1}[e] + his-L{0}[e] <==> h{1}[c] + his-L{0}[c]	L-histidine reversible transport via proton symport	(YGR191W or YKR039W or YCL025C or YBR069C)	YBR069C YCL025C YGR191W YKR039W		Transport, Extracellular	1	-1000	1000	0
HMPK1	4ahmmp[c] + atp[c] --> 4ampm[c] + adp[c] + h[c]	hydroxymethylpyrimidine kinase (ATP)	(YOL055C or YPL258C or YPR121W)	YOL055C YPL258C YPR121W		Thiamine Metabolism	0	0	1000	0
HSDxi	aspsa[c] + h[c] + nadh[c] --> hom-L[c] + nad[c]	homoserine dehydrogenase (NADH), irreversible	YJR139C	YJR139C		Glycine and Serine Metabolism	0	0	1000	0
HSDyi	aspsa[c] + h[c] + nadph[c] --> hom-L[c] + nadp[c]	homoserine dehydrogenase (NADP), irreversible	YJR139C	YJR139C		Glycine and Serine Metabolism	0	0	1000	0
HSERTA	accoa[c] + hom-L[c] <==> achms[c] + coa[c]	homoserine O-trans-acetylase	YNL277W	YNL277W		Methionine Metabolism	1	-1000	1000	0
HSK	atp[c] + hom-L[c] --> adp[c] + h[c] + phom[c]	homoserine kinase	YHR025W	YHR025W		Glycine and Serine Metabolism	0	0	1000	0
HSTPT	glu-L[c] + imacp[c] --> akg[c] + hisp[c]	histidinol-phosphate transaminase	YIL116W	YIL116W		Histidine Metabolism	0	0	1000	0
HXANt2r	h{1}[e] + hxan{0}[e] <==> h{1}[c] + hxan{0}[c]	hypoxanthine reversible transport via proton symport				Transport, Extracellular	1	-1000	1000	0
HXPRT	hxan[c] + prpp[c] --> imp[c] + ppi[c]	hypoxanthine phosphoribosyltransferase (Hypoxanthine)	YDR399W	YDR399W		Nucleotide Salvage Pathway	0	0	1000	0
HYPOE	h2o[c] + pyam5p[c] --> pi[c] + pydam[c]	hypothetical enyme				Pyridoxine Metabolism	0	0	1000	0
IAMACt	iamac{0}[c] --> iamac{0}[e]	Isoamyl acetate transport (extracellular)				Transport, Extracellular	0	0	1000	0
IAMOHt	iamoh{0}[c] <==> iamoh{0}[e]	isoamyl alcohol transport (extracellular)				Transport, Extracellular	1	-1000	1000	0
IAMOHtm	iamoh{0}[c] <==> iamoh{0}[m]	isoamyl alcohol transport (mitochondrial)				Transport, Mitochondrial	1	-1000	1000	0
IBUTACt	ibutac{0}[c] --> ibutac{0}[e]	Isobutyl acetate transport (extracellular)				Transport, Extracellular	0	0	1000	0
IBUTOHt	ibutoh{0}[c] <==> ibutoh{0}[e]	isobutyl alcohol transport (extracellular)				Transport, Extracellular	1	-1000	1000	0
IBUTOHtm	ibutoh{0}[c] <==> ibutoh{0}[m]	isobutyl alcohol transport (mitochondrial)				Transport, Mitochondrial	1	-1000	1000	0
ICDHxm	h2o[m] + icit[m] + nad[m] --> akg[m] + co2tot[m] + nadh[m]	Isocitrate dehydrogenase (NAD+)	(YNL037C and YOR136W)	YNL037C YOR136W		Citric Acid Cycle	0	0	1000	0
ICDHy	h2o[c] + icit[c] + nadp[c] --> akg[c] + co2tot[c] + nadph[c]	isocitrate dehydrogenase (NADP)	YLR174W	YLR174W		Citric Acid Cycle	0	0	1000	0
ICDHym	h2o[m] + icit[m] + nadp[m] --> akg[m] + co2tot[m] + nadph[m]	Isocitrate dehydrogenase (NADP+)	YDL066W	YDL066W		Citric Acid Cycle	0	0	1000	0
ICL	icit[c] --> glx[c] + succ[c]	Isocitrate lyase	YER065C	YER065C		Anaplerotic reactions	0	0	1000	0
ID3ACALDt	id3acald{0}[c] <==> id3acald{0}[e]	Indoleacetaldehyde transport (extracellular)				Transport, Extracellular	1	-1000	1000	0
ID3ACALDtm	id3acald{0}[c] <==> id3acald{0}[m]	indole-3-acetaldehyde mitochondrial transport via diffusion				Transport, Mitochondrial	1	-1000	1000	0
IG3PS	gln-L[c] + prlp[c] --> aicar[c] + eig3p[c] + glu-L[c] + h[c]	Imidazole-glycerol-3-phosphate synthase	YBR248C	YBR248C		Histidine Metabolism	0	0	1000	0
IGPDH	eig3p[c] --> h2o[c] + imacp[c]	imidazoleglycerol-phosphate dehydratase	YOR202W	YOR202W		Histidine Metabolism	0	0	1000	0
IGPS	2cpr5p[c] + h[c] --> 3ig3p[c] + co2tot[c]	indole-3-glycerol-phosphate synthase	YKL211C	YKL211C		Tyrosine, Tryptophan, and Phenylalanine Metabolism	0	0	1000	0
ILETA	akg[c] + ile-L[c] <==> 3mop[c] + glu-L[c]	isoleucine transaminase	YJR148W	YJR148W		Valine, Leucine, and Isoleucine Metabolism	1	-1000	1000	0
ILETAm	akg[m] + ile-L[m] <==> 3mop[m] + glu-L[m]	isoleucine transaminase, mitochondrial	YHR208W	YHR208W		Valine, Leucine, and Isoleucine Metabolism	1	-1000	1000	0
ILEt2r	h{1}[e] + ile-L{0}[e] <==> h{1}[c] + ile-L{0}[c]	L-isoleucine reversible transport via proton symport	(YBR069C or YKR039W or YCL025C or YBR068C or YDR046C)	YBR068C YBR069C YCL025C YDR046C YKR039W		Transport, Extracellular	1	-1000	1000	0
ILEt6	ile-L{0}[c] + h{1}[v] --> h{1}[c] + ile-L{0}[v]	L-isoleucine transport in via proton antiport (vacuolar)	YJR001W	YJR001W		Transport, Vacuolar	0	0	1000	0
ILEt7	h{1}[v] + ile-L{0}[v] --> h{1}[c] + ile-L{0}[c]	L-isoleucine transport out via proton symport, vacuolar	(YKL146W or YNL101W)	YKL146W YNL101W		Transport, Vacuolar	0	0	1000	0
ILEtmi	ile-L{0}[m] --> ile-L{0}[c]	Isoleucine transport from mitochondria to cytosol				Transport, Mitochondrial	0	0	1000	0
IMPC	h2o[c] + imp[c] <==> fprica[c]	IMP cyclohydrolase	(YLR028C or YMR120C)	YLR028C YMR120C		Purine and Pyrimidine Biosynthesis	1	-1000	1000	0
IMPD	h2o[c] + imp[c] + nad[c] --> h[c] + nadh[c] + xmp[c]	IMP dehydrogenase	(YHR216W or YLR432W or YAR075W or YML056C or YAR073W)	YAR073W YAR075W YHR216W YLR432W YML056C		Purine and Pyrimidine Biosynthesis	0	0	1000	0
IND3ETHt	ind3eth{0}[c] <==> ind3eth{0}[e]	Tryptophol transport (extracellular				Transport, Extracellular	1	-1000	1000	0
IND3ETHtm	ind3eth{0}[c] <==> ind3eth{0}[m]	Tryptophol transport (mitochondrial)				Transport, Mitochondrial	1	-1000	1000	0
INDPYRD	h[c] + h2o[c] + indpyr[c] <==> co2tot[c] + id3acald[c]	Indole-3-pyruvate decarboxylase	(YLR134W or YLR044C or YGR087C or YDR380W)	YDR380W YGR087C YLR044C YLR134W		Tyrosine, Tryptophan, and Phenylalanine Metabolism	1	-1000	1000	0
INSK	atp[c] + ins[c] --> adp[c] + h[c] + imp[c]	insosine kinase				Nucleotide Salvage Pathway	0	0	1000	0
INSTt2	h{1}[e] + inost{0}[e] --> h{1}[c] + inost{0}[c]	inositol transport in via proton symport	(YDR497C or YOL103W)	YDR497C YOL103W		Transport, Extracellular	0	0	1000	0
IPC124PLC_SC	h2o[c] + (0.01) ipc124_SC[c] --> cer1_24[c] + h[c] + mi1p-D[c]	inositol phosphorylceramide, ceramide-1 (24C) phospholipase C	YER019W	YER019W		Sphingolipid Metabolism	0	0	1000	0
IPC126PLC_SC	h2o[c] + (0.01) ipc126_SC[c] --> cer1_26[c] + h[c] + mi1p-D[c]	inositol phosphorylceramide, ceramide-1 (26C) phospholipase C	YER019W	YER019W		Sphingolipid Metabolism	0	0	1000	0
IPC224PLC_SC	h2o[c] + (0.01) ipc224_SC[c] --> cer2_24[c] + h[c] + mi1p-D[c]	inositol phosphorylceramide, ceramide-2 (24C) phospholipase C	YER019W	YER019W		Sphingolipid Metabolism	0	0	1000	0
IPC226PLC_SC	h2o[c] + (0.01) ipc226_SC[c] --> cer2_26[c] + h[c] + mi1p-D[c]	inositol phosphorylceramide, ceramide-2 (26C) phospholipase C	YER019W	YER019W		Sphingolipid Metabolism	0	0	1000	0
IPC324PLC_SC	h2o[c] + (0.01) ipc324_SC[c] --> cer3_24[c] + h[c] + mi1p-D[c]	inositol phosphorylceramide, ceramide-3 (24C) phospholipase C	YER019W	YER019W		Sphingolipid Metabolism	0	0	1000	0
IPC326PLC_SC	h2o[c] + (0.01) ipc326_SC[c] --> cer3_26[c] + h[c] + mi1p-D[c]	inositol phosphorylceramide, ceramide-3 (26C) phospholipase C	YER019W	YER019W		Sphingolipid Metabolism	0	0	1000	0
IPCS124_SC	cer1_24[c] + (0.01) ptd1ino_SC[c] --> (0.01) 12dgr_SC[c] + (0.01) ipc124_SC[c]	Inositol phosphorylceramide synthase (ceramide-1, 24C), yeast-specific	YKL004W	YKL004W		Sphingolipid Metabolism	0	0	1000	0
IPCS126_SC	cer1_26[c] + (0.01) ptd1ino_SC[c] --> (0.01) 12dgr_SC[c] + (0.01) ipc126_SC[c]	Inositol phosphorylceramide synthase (ceramide-1, 26C), yeast-specific	YKL004W	YKL004W		Sphingolipid Metabolism	0	0	1000	0
IPCS224_SC	cer2_24[c] + (0.01) ptd1ino_SC[c] --> (0.01) 12dgr_SC[c] + (0.01) ipc224_SC[c]	Inositol phosphorylceramide synthase (ceramide-2, 24C), yeast-specific	YKL004W	YKL004W		Sphingolipid Metabolism	0	0	1000	0
IPCS226_SC	cer2_26[c] + (0.01) ptd1ino_SC[c] --> (0.01) 12dgr_SC[c] + (0.01) ipc226_SC[c]	Inositol phosphoryceramide synthase (ceramide-2, 26C), yeast-specific	YKL004W	YKL004W		Sphingolipid Metabolism	0	0	1000	0
IPCS324_SC	cer3_24[c] + (0.01) ptd1ino_SC[c] --> (0.01) 12dgr_SC[c] + (0.01) ipc324_SC[c]	Inositol phosphorylceramide synthase (ceramide-3, 24C), yeast-specific	YKL004W	YKL004W		Sphingolipid Metabolism	0	0	1000	0
IPCS326_SC	cer3_26[c] + (0.01) ptd1ino_SC[c] --> (0.01) 12dgr_SC[c] + (0.01) ipc326_SC[c]	Inositol phosphorylceramide synthase (ceramide-3, 26C), yeast-specific	YKL004W	YKL004W		Sphingolipid Metabolism	0	0	1000	0
IPMD	3c2hmp[c] + nad[c] --> 3c4mop[c] + h[c] + nadh[c]	3-isopropylmalate dehydrogenase	YCL018W	YCL018W		Valine, Leucine, and Isoleucine Metabolism	0	0	1000	0
IPPMIa	3c2hmp[c] <==> 2ippm[c] + h2o[c]	3-isopropylmalate dehydratase	YGL009C	YGL009C		Valine, Leucine, and Isoleucine Metabolism	1	-1000	1000	0
IPPMIb	2ippm[c] + h2o[c] <==> 3c3hmp[c]	2-isopropylmalate hydratase	YGL009C	YGL009C		Valine, Leucine, and Isoleucine Metabolism	1	-1000	1000	0
IPPS	3mob[c] + accoa[c] + h2o[c] --> 3c3hmp[c] + coa[c] + h[c]	2-isopropylmalate synthase	(YOR108W or YNL104C)	YNL104C YOR108W		Valine, Leucine, and Isoleucine Metabolism	0	0	1000	0
IPPSm	3mob[m] + accoa[m] + h2o[m] --> 3c3hmp[m] + coa[m] + h[m]	2-isopropylmalate synthase, mitochondrial	YNL104C	YNL104C		Valine, Leucine, and Isoleucine Metabolism	0	0	1000	0
KARA1im	alac-S[m] + h[m] + nadph[m] --> 23dhmb[m] + nadp[m]	acetohydroxy acid isomeroreductase, mitochondrial	YLR355C	YLR355C		Valine, Leucine, and Isoleucine Metabolism	0	0	1000	0
KARA2im	2ahbut[m] + h[m] + nadph[m] --> 23dhmp[m] + nadp[m]	ketol-acid reductoisomerase (2-Aceto-2-hydroxybutanoate), mitochondrial	YLR355C	YLR355C		Valine, Leucine, and Isoleucine Metabolism	0	0	1000	0
L-LACt2r	h{1}[e] + lac-L{-1}[e] <==> h{1}[c] + lac-L{-1}[c]	L-lactate reversible transport via proton symport	YKL217W	YKL217W		Transport, Extracellular	1	-1000	1000	0
LALDO3	h[c] + mthgxl[c] + nadph[c] --> lald-L[c] + nadp[c]	L-Lactaldehyde:NADP+ 1-oxidoreductase	(YOL151W or YHR104W)	YHR104W YOL151W		Alternate Carbon Metabolism	0	0	1000	0
LCADi	h2o[c] + lald-L[c] + nad[c] --> (2) h[c] + lac-L[c] + nadh[c]	lactaldehyde dehydrogenase				Alternate Carbon Metabolism	0	0	1000	0
LEUTA	akg[c] + leu-L[c] <==> 4mop[c] + glu-L[c]	leucine transaminase	YJR148W	YJR148W		Valine, Leucine, and Isoleucine Metabolism	1	-1000	1000	0
LEUt2r	h{1}[e] + leu-L{0}[e] <==> h{1}[c] + leu-L{0}[c]	L-leucine reversible transport via proton symport	(YBR069C or YKR039W or YCL025C or YBR068C or YDR046C or YDR508C)	YBR068C YBR069C YCL025C YDR046C YDR508C YKR039W		Transport, Extracellular	1	-1000	1000	0
LEUt6	leu-L{0}[c] + h{1}[v] --> h{1}[c] + leu-L{0}[v]	L-leucine transport in via proton antiport (vacuolar)	YJR001W	YJR001W		Transport, Vacuolar	0	0	1000	0
LEUt7	h{1}[v] + leu-L{0}[v] --> h{1}[c] + leu-L{0}[c]	L-leucine transport out via proton symport, vacuolar	(YNL101W or YKL146W)	YKL146W YNL101W		Transport, Vacuolar	0	0	1000	0
LGTHL	gthrd[c] + mthgxl[c] --> lgt-S[c]	lactoylglutathione lyase	YML004C	YML004C		Alternate Carbon Metabolism	0	0	1000	0
LPCAT_SC	(0.01) 1agpc_SC[c] + (0.02) dcacoa[c] + (0.06) ddcacoa[c] + (0.17) hdcoa[c] + (0.09) ocdycacoa[c] + (0.24) odecoa[c] + (0.27) pmtcoa[c] + (0.05) stcoa[c] + (0.1) tdcoa[c] --> coa[c] + (0.01) pc_SC[c]	Lyso-phosphatidylcholine acyltransferase acyltransferase, yeast-specific	YPR140W	YPR140W		Phospholipid Biosynthesis	0	0	1000	0
LPP_SC	(0.01) dagpy_SC[c] + h2o[c] --> h[c] + (0.01) pa_SC[c] + pi[c]	lipid phosphate phosphatase, yeast-specific	(YDR284C or YDR503C)	YDR284C YDR503C		Phospholipid Biosynthesis	0	0	1000	0
LYSt2r	h{1}[e] + lys-L{1}[e] <==> h{1}[c] + lys-L{1}[c]	L-lysine reversible transport via proton symport	(YNL268W or YKR039W)	YKR039W YNL268W		Transport, Extracellular	1	-1000	1000	0
MALS	accoa[c] + glx[c] + h2o[c] --> coa[c] + h[c] + mal-L[c]	malate synthase	(YIR031C or YNL117W)	YIR031C YNL117W		Anaplerotic Reactions	0	0	1000	0
MALt2r	h{1}[e] + mal-L{-2}[e] <==> h{1}[c] + mal-L{-2}[c]	L-malate reversible transport via proton symport				Transport, Extracellular	1	-1000	1000	0
MALtm	mal-L{-2}[c] + pi{-2}[m] <==> pi{-2}[c] + mal-L{-2}[m]	malate transport, mitochondrial	YLR348C	YLR348C		Transport, Mitochondrial	1	-1000	1000	0
MAN1PT	gtp[c] + h[c] + man1p[c] --> gdpmann[c] + ppi[c]	mannose-1-phosphate guanylyltransferase	YDL055C	YDL055C		Fructose and Mannose Metabolism	0	0	1000	0
MAN6PI	man6p[c] <==> f6p[c]	mannose-6-phosphate isomerase	YER003C	YER003C		Fructose and Mannose Metabolism	1	-1000	1000	0
MANNANter	mannan{0}[c] <==> mannan{0}[r]	mannan endoplasmic reticulum transport via diffusion				Transport, Endoplasmic Reticular	1	-1000	1000	0
MCITDm	hcit[m] <==> b124tc[m] + h2o[m]	2-methylcitrate dehydratase, mitochondrial				Threonine and Lysine Metabolism	1	-1000	1000	0
MCITL2m	micit[m] --> pyr[m] + succ[m]	methylisocitrate lyase	YPR006C	YPR006C		Anaplerotic reactions	0	0	1000	0
MCITSm	h2o[m] + oaa[m] + ppcoa[m] --> 2mcit[m] + coa[m] + h[m]	2-methylcitrate synthase	YPR001W	YPR001W		Anaplerotic reactions	0	0	1000	0
MDH	mal-L[c] + nad[c] <==> h[c] + nadh[c] + oaa[c]	malate dehydrogenase	YOL126C	YOL126C		Oxidative Phosphorylation	1	-1000	1000	0
MDHm	mal-L[m] + nad[m] <==> h[m] + nadh[m] + oaa[m]	malate dehydrogenase, mitochondrial	YKL085W	YKL085W		Oxidative Phosphorylation	1	-1000	1000	0
MDRPD	5mdru1p[c] --> dkmpp[c] + h2o[c]	5-Methylthio-5-deoxy-D-ribulose 1-phosphate dehydratase				Methionine Metabolism	0	0	1000	0
ME1m	h2o[m] + mal-L[m] + nad[m] --> co2tot[m] + nadh[m] + pyr[m]	malic enzyme (NAD), mitochondrial	YKL029C	YKL029C		Anaplerotic reactions	0	0	1000	0
ME2m	h2o[m] + mal-L[m] + nadp[m] --> co2tot[m] + nadph[m] + pyr[m]	malic enzyme (NADP), mitochondrial	YKL029C	YKL029C		Anaplerotic reactions	0	0	1000	0
METAT	atp[c] + h2o[c] + met-L[c] --> amet[c] + pi[c] + ppi[c]	methionine adenosyltransferase	(YDR502C or YLR180W)	YDR502C YLR180W		Methionine Metabolism	0	0	1000	0
METB1	achms[c] + cys-L[c] --> ac[c] + cyst-L[c] + h[c]	metb1	YJR130C	YJR130C		Methionine Metabolism	0	0	1000	0
METS	5mthf[c] + hcys-L[c] --> h[c] + met-L[c] + thf[c]	methionine synthase	YER091C	YER091C		Methionine Metabolism	0	0	1000	0
METt2r	h{1}[e] + met-L{0}[e] <==> h{1}[c] + met-L{0}[c]	L-methionine reversible transport via proton symport	(YKR039W or YCL025C or YDR508C or YBR068C or YDR046C or YGR055W or YHL036W)	YBR068C YCL025C YDR046C YDR508C YGR055W YHL036W YKR039W		Transport, Extracellular	1	-1000	1000	0
MFAPS_SC	amet[c] + (0.01) ptdmeeta_SC[c] --> ahcys[c] + h[c] + (0.01) ptd2meeta_SC[c]	methylene-fatty-acyl-phospholipid synthase, yeast-specific	YJR073C	YJR073C		Phospholipid Biosynthesis	0	0	1000	0
MGSA	dhap[c] --> mthgxl[c] + pi[c]	methylglyoxal synthase				Alternate Carbon Metabolism	0	0	1000	0
MI1PP	h2o[c] + mi1p-D[c] --> inost[c] + pi[c]	myo-inositol 1-phosphatase	YHR046C	YHR046C		Phospholipid Biosynthesis	0	0	1000	0
MI1PS	g6p[c] --> mi1p-D[c]	myo-Inositol-1-phosphate synthase	YJL153C	YJL153C		Phospholipid Biosynthesis	0	0	1000	0
MTAP	5mta[c] + pi[c] --> 5mdr1p[c] + ade[c]	5'-methylthioadenosine phosphorylase	YLR017W	YLR017W		Methionine Metabolism	0	0	1000	0
MTHFC	h2o[c] + methf[c] <==> 10fthf[c] + h[c]	methenyltetrahydrofolate cyclohydrolase	YGR204W	YGR204W		Folate Metabolism	1	-1000	1000	0
MTHFD	mlthf[c] + nadp[c] <==> methf[c] + nadph[c]	methylenetetrahydrofolate dehydrogenase (NADP)	YGR204W	YGR204W		Folate Metabolism	1	-1000	1000	0
MTHFD2i	mlthf[c] + nad[c] --> methf[c] + nadh[c]	methylenetetrahydrofolate dehydrogenase (NAD)	YKR080W	YKR080W		Folate Metabolism	0	0	1000	0
MTHFR3	(2) h[c] + mlthf[c] + nadph[c] --> 5mthf[c] + nadp[c]	5,10-methylenetetrahydrofolatereductase (NADPH)	(YPL023C or YGL125W)	YGL125W YPL023C		Folate Metabolism	0	0	1000	0
MTRI	5mdr1p[c] <==> 5mdru1p[c]	5-methylthioribose-1-phosphate isomerase				Methionine Metabolism	1	-1000	1000	0
NACt	nac{-1}[e] <==> nac{-1}[c]	Nicotinic acid transport	YGR260W	YGR260W		Transport, Extracellular	1	-1000	1000	0
NADH2-u6cm	h[c] + nadh[c] + q6[m] --> nad[c] + q6h2[m]	NADH dehydrogenase, cytosolic/mitochondrial	(YMR145C or YDL085W)	YDL085W YMR145C		Oxidative Phosphorylation	0	0	1000	0
NADH2-u6m	h[m] + nadh[m] + q6[m] --> nad[m] + q6h2[m]	NADH dehydrogenase, mitochondrial	(YML120C or YKL192C)	YKL192C YML120C		Oxidative Phosphorylation	0	0	1000	0
NADK	atp[c] + nad[c] --> adp[c] + h[c] + nadp[c]	NAD kinase	(YJR049C or YEL041W or YPL188W)	YEL041W YJR049C YPL188W		NAD Biosynthesis	0	0	1000	0
NADKm	atp[m] + nad[m] --> adp[m] + h[m] + nadp[m]	NAD kinase, mitochondrial	(YEL041W or YJR049C or YPL188W)	YEL041W YJR049C YPL188W		NAD Biosynthesis	0	0	1000	0
NADPPPS	h2o[c] + nadp[c] --> nad[c] + pi[c]	NADP phosphatase				NAD Biosynthesis	0	0	1000	0
NADPPPSm	h2o[m] + nadp[m] --> nad[m] + pi[m]	NADP phosphatase				NAD Biosynthesis	0	0	1000	0
NADPt	nadp{-3}[c] <==> nadp{-3}[e]	NADP transporter				Transport, Extracellular	1	-1000	1000	0
NADS1	atp[c] + dnad[c] + nh4[c] --> amp[c] + h[c] + nad[c] + ppi[c]	NAD synthase (nh3)	YHR074W	YHR074W		NAD Biosynthesis	0	0	1000	0
NAPRT	h[c] + nac[c] + prpp[c] --> nicrnt[c] + ppi[c]	NAPRTase	YOR209C	YOR209C		NAD Biosynthesis	0	0	1000	0
NDP1	adp[c] + h2o[c] --> amp[c] + h[c] + pi[c]	nucleoside-diphosphatase (ADP)	YER005W	YER005W		Nucleotide Salvage Pathway	0	0	1000	0
NDP3	gdp[c] + h2o[c] --> gmp[c] + h[c] + pi[c]	nucleoside-diphosphatase (GDP)	YER005W	YER005W		Nucleotide Salvage Pathway	0	0	1000	0
NDP4	dgdp[c] + h2o[c] --> dgmp[c] + h[c] + pi[c]	nucleoside-diphosphatase (dGDP)				Nucleotide Salvage Pathway	0	0	1000	0
NDP7	h2o[c] + udp[c] --> h[c] + pi[c] + ump[c]	nucleoside-diphosphatase (UDP)	YER005W	YER005W		Nucleotide Salvage Pathway	0	0	1000	0
NDPK1	atp[c] + gdp[c] <==> adp[c] + gtp[c]	nucleoside-diphosphate kinase (ATP:GDP)	YKL067W	YKL067W		Nucleotide Salvage Pathway	1	-1000	1000	0
NDPK2	atp[c] + udp[c] <==> adp[c] + utp[c]	nucleoside-diphosphate kinase (ATP:UDP)	YKL067W	YKL067W		Nucleotide Salvage Pathway	1	-1000	1000	0
NDPK3	atp[c] + cdp[c] <==> adp[c] + ctp[c]	nucleoside-diphosphate kinase (ATP:CDP)	YKL067W	YKL067W		Nucleotide Salvage Pathway	1	-1000	1000	0
NDPK4	atp[c] + dtdp[c] <==> adp[c] + dttp[c]	nucleoside-diphosphate kinase (ATP:dTDP)	YKL067W	YKL067W		Nucleotide Salvage Pathway	1	-1000	1000	0
NDPK5	atp[c] + dgdp[c] <==> adp[c] + dgtp[c]	nucleoside-diphosphate kinase (ATP:dGDP)	YKL067W	YKL067W		Nucleotide Salvage Pathway	1	-1000	1000	0
NDPK6	atp[c] + dudp[c] <==> adp[c] + dutp[c]	nucleoside-diphosphate kinase (ATP:dUDP)	YKL067W	YKL067W		Nucleotide Salvage Pathway	1	-1000	1000	0
NDPK7	atp[c] + dcdp[c] <==> adp[c] + dctp[c]	nucleoside-diphosphate kinase (ATP:dCDP)	YKL067W	YKL067W		Nucleotide Salvage Pathway	1	-1000	1000	0
NDPK8	atp[c] + dadp[c] <==> adp[c] + datp[c]	nucleoside-diphosphate kinase (ATP:dADP)	YKL067W	YKL067W		Nucleotide Salvage Pathway	1	-1000	1000	0
NDPK9	atp[c] + idp[c] <==> adp[c] + itp[c]	nucleoside-diphosphate kinase (ATP:IDP)	YKL067W	YKL067W		Nucleotide Salvage Pathway	1	-1000	1000	0
NFORTYRt	Nbfortyr{-2}[c] --> Nbfortyr{-2}[e]	N,N-bisformyl-dityrosine transport (extracellular)	YBR180W	YBR180W		Transport, Extracellular	0	0	1000	0
NFTYROX	(2) Nfortyr[c] + h[c] + nadph[c] --> Nbfortyr[c] + nadp[c]	N-formyltyrosine oxidase	(YDR402C and YHR042W)	YDR402C YHR042W		Tyrosine, Tryptophan, and Phenylalanine Metabolism	0	0	1000	0
NH4t	nh4{1}[e] <==> nh4{1}[c]	ammonia reversible transport	(YGR121C or YNL142W or YPR138C)	YGR121C YNL142W YPR138C		Transport, Extracellular	1	-1000	1000	0
NH4ti	nh4{1}[c] --> nh4{1}[e]	ammonia transport (efflux, cytosol to extracellular)	YDR384C	YDR384C		Transport, Extracellular	0	0	1000	0
NH4tm	nh4{1}[c] <==> nh4{1}[m]	NH3 mitochondrial transport				Transport, Mitochondrial	1	-1000	1000	0
NMNAT	atp[c] + h[c] + nmn[c] --> nad[c] + ppi[c]	nicotinamide-nucleotide adenylyltransferase	YGR010W	YGR010W		NAD Biosynthesis	0	0	1000	0
NNAMr	h2o[c] + ncam[c] <==> nac[c] + nh4[c]	nicotinamidase, reversible	YGL037C	YGL037C		NAD Biosynthesis	1	-1000	1000	0
NNAT	atp[c] + h[c] + nicrnt[c] --> dnad[c] + ppi[c]	nicotinate-nucleotide adenylyltransferase	YLR328W	YLR328W		NAD Biosynthesis	0	0	1000	0
NNDPR	(2) h[c] + h2o[c] + prpp[c] + quln[c] --> co2tot[c] + nicrnt[c] + ppi[c]	nicotinate-nucleotide diphosphorylase (carboxylating)	YFR047C	YFR047C		NAD Biosynthesis	0	0	1000	0
NTD1	dump[c] + h2o[c] --> duri[c] + pi[c]	5'-nucleotidase (dUMP)				Nucleotide Salvage Pathway	0	0	1000	0
NTD10	h2o[c] + xmp[c] --> pi[c] + xtsn[c]	5'-nucleotidase (XMP)				Nucleotide Salvage Pathway	0	0	1000	0
NTD11	h2o[c] + imp[c] --> ins[c] + pi[c]	5'-nucleotidase (IMP)	YOR155C	YOR155C		Nucleotide Salvage Pathway	0	0	1000	0
NTD2	h2o[c] + ump[c] --> pi[c] + uri[c]	5'-nucleotidase (UMP)	YGL224C	YGL224C		Nucleotide Salvage Pathway	0	0	1000	0
NTD3	dcmp[c] + h2o[c] --> dcyt[c] + pi[c]	5'-nucleotidase (dCMP)				Nucleotide Salvage Pathway	0	0	1000	0
NTD4	cmp[c] + h2o[c] --> cytd[c] + pi[c]	5'-nucleotidase (CMP)	YGL224C	YGL224C		Nucleotide Salvage Pathway	0	0	1000	0
NTD5	dtmp[c] + h2o[c] --> pi[c] + thymd[c]	5'-nucleotidase (dTMP)				Nucleotide Salvage Pathway	0	0	1000	0
NTD6	damp[c] + h2o[c] --> dad-2[c] + pi[c]	5'-nucleotidase (dAMP)				Nucleotide Salvage Pathway	0	0	1000	0
NTD7	amp[c] + h2o[c] --> adn[c] + pi[c]	5'-nucleotidase (AMP)				Nucleotide Salvage Pathway	0	0	1000	0
NTD8	dgmp[c] + h2o[c] --> dgsn[c] + pi[c]	5'-nucleotidase (dGMP)				Nucleotide Salvage Pathway	0	0	1000	0
NTD9	gmp[c] + h2o[c] --> gsn[c] + pi[c]	5'-nucleotidase (GMP)				Nucleotide Salvage Pathway	0	0	1000	0
NTP3	gtp[c] + h2o[c] --> gdp[c] + h[c] + pi[c]	nucleoside-triphosphatase (GTP)				Nucleotide Salvage Pathway	0	0	1000	0
NTP4	dgtp[c] + h2o[c] --> dgdp[c] + h[c] + pi[c]	nucleoside-triphosphatase (dGTP)				Nucleotide Salvage Pathway	0	0	1000	0
OAAt	oaa{-2}[c] <==> oaa{-2}[e]	Oxaloacetate transport				Transport, Extracellular	1	-1000	1000	0
OAAt2m	h{1}[c] + oaa{-2}[c] <==> h{1}[m] + oaa{-2}[m]	oxaloacetate transport, mitochondrial	YKL120W	YKL120W		Transport, Mitochondrial	1	-1000	1000	0
OBDHm	2obut[m] + coa[m] + h2o[m] + nad[m] --> co2tot[m] + nadh[m] + ppcoa[m]	2-Oxobutanoate dehydrogenase				Threonine and Lysine Metabolism	0	0	1000	0
OCBTi	cbp[c] + orn[c] --> citr-L[c] + h[c] + pi[c]	ornithine carbamoyltransferase, irreversible	YJL088W	YJL088W		Arginine and Proline Metabolism	0	0	1000	0
OCDCAt	ocdca{-1}[e] --> ocdca{-1}[c]	Octadecanoate (n-C18:0) transport in via uniport				Transport, Extracellular	0	0	1000	0
OCDCEAt	ocdcea{-1}[e] --> ocdcea{-1}[c]	Octadecenoate (n-C18:1) transport in via uniport				Transport, Extracellular	0	0	1000	0
OCDCYAt	ocdcya{-1}[e] --> ocdcya{-1}[c]	Octadecynoate (n-C18:2) transport in via uniport				Transport, Extracellular	0	0	1000	0
OHACT1	accoa[c] + etoh[c] --> aces[c] + coa[c]	Alcohol Acetyltransferase (ethanol)	(YOR377W or YGR177C)	YGR177C YOR377W		Complex Alcohol Metabolism	0	0	1000	0
OHACT2	accoa[c] + iamoh[c] --> coa[c] + iamac[c]	Alcohol Acetyltransferase (isoamyl alcohol)	(YOR377W or YGR177C)	YGR177C YOR377W		Complex Alcohol Metabolism	0	0	1000	0
OHACT3	2mbtoh[c] + accoa[c] --> 2mbac[c] + coa[c]	Alcohol Acetyltransferase (2-methylbutanol)	(YOR377W or YGR177C)	YGR177C YOR377W		Complex Alcohol Metabolism	0	0	1000	0
OHACT4	accoa[c] + ibutoh[c] --> coa[c] + ibutac[c]	Alcohol Acetyltransferase (isobutyl alcohol)	(YOR377W or YGR177C)	YGR177C YOR377W		Complex Alcohol Metabolism	0	0	1000	0
OHACT5	2phetoh[c] + accoa[c] --> coa[c] + pheac[c]	Alcohol Acetyltransferase (Phenylethanol alcohol)	(YOR377W or YGR177C)	YGR177C YOR377W		Complex Alcohol Metabolism	0	0	1000	0
OMCDC	3c4mop[c] + h[c] + h2o[c] --> 4mop[c] + co2tot[c]	2-Oxo-4-methyl-3-carboxypentanoate decarboxylation	YJR148W	YJR148W		Valine, Leucine, and Isoleucine Metabolism	0	0	1000	0
OMPDC	h[c] + h2o[c] + orot5p[c] --> co2tot[c] + ump[c]	orotidine-5'-phosphate decarboxylase	YEL021W	YEL021W		Purine and Pyrimidine Biosynthesis	0	0	1000	0
ORNDC	h[c] + h2o[c] + orn[c] --> co2tot[c] + ptrc[c]	Ornithine Decarboxylase	YKL184W	YKL184W		Arginine and Proline Metabolism	0	0	1000	0
ORNTA	akg[c] + orn[c] --> glu-L[c] + glu5sa[c]	ornithine transaminase	YLR438W	YLR438W		Arginine and Proline Metabolism	0	0	1000	0
ORNTACim	acorn[m] + glu-L[m] --> acglu[m] + orn[m]	ornithine transacetylase, irreversible, mitochondrial	YMR062C	YMR062C		Arginine and Proline Metabolism	0	0	1000	0
ORNt2r	h{1}[e] + orn{1}[e] <==> h{1}[c] + orn{1}[c]	orntithine reversible transport in via proton symport	(YKR039W or YEL063C)	YEL063C YKR039W		Transport, Extracellular	1	-1000	1000	0
ORNt3m	h{1}[c] + orn{1}[m] <==> orn{1}[c] + h{1}[m]	ornithine mitochondrial transport via proton antiport	YOR130C	YOR130C		Transport, Mitochondrial	1	-1000	1000	0
ORPT	orot5p[c] + ppi[c] <==> orot[c] + prpp[c]	orotate phosphoribosyltransferase	(YML106W or YMR271C)	YML106W YMR271C		Purine and Pyrimidine Biosynthesis	1	-1000	1000	0
OXAGm	h[m] + h2o[m] + oxag[m] <==> 2oxoadp[m] + co2tot[m]	non-enzymatic reaction				Threonine and Lysine Metabolism	1	-1000	1000	0
P5CDm	1pyr5c[m] + (2) h2o[m] + nad[m] --> glu-L[m] + h[m] + nadh[m]	1-pyrroline-5-carboxylate dehydrogenase, mitochondrial				Glutamate metabolism	0	0	1000	0
P5CR	1pyr5c[c] + (2) h[c] + nadph[c] --> nadp[c] + pro-L[c]	pyrroline-5-carboxylate reductase	YER023W	YER023W		Arginine and Proline Metabolism	0	0	1000	0
PACALDt	pacald{0}[c] <==> pacald{0}[e]	Phenylacetaldehyde transport (extracellular)				Transport, Extracellular	1	-1000	1000	0
PACALDtm	pacald{0}[c] <==> pacald{0}[m]	Phenylacetaldehyde transport (mitochondrial)				Transport, Mitochondrial	1	-1000	1000	0
PAK_SC	atp[c] + (0.01) pa_SC[c] --> adp[c] + (0.01) dagpy_SC[c]	phosphatidate kinase, yeast-specific				Phospholipid Biosynthesis	0	0	1000	0
PAN4Ptm	pan4p{-2}[c] <==> pan4p{-2}[m]	panthetheine 4'-phosphate reversible mitochondrial transport				Transport, Mitochondrial	1	-1000	1000	0
PAPSR	paps[c] + trdrd[c] --> (2) h[c] + pap[c] + so3[c] + trdox[c]	phosphoadenylyl-sulfate reductase (thioredoxin)	((YPR167C and YLR043C) or (YPR167C and YGR209C))	YGR209C YLR043C YPR167C		Cysteine Metabolism	0	0	1000	0
PAPt	pap{-4}[e] <==> pap{-4}[c]	PAP reversible uniport				Transport, Extracellular	1	-1000	1000	0
PAPtm	pap{-4}[c] <==> pap{-4}[m]	Adenosine 3',5'-bisphosphate mitochondrial transport				Transport, Mitochondrial	1	-1000	1000	0
PAtm_SC	pa_SC{-200}[c] <==> pa_SC{-200}[m]	phosphatidate reversible transport, mitochondrial, yeast-specific				Transport, Mitochondrial	1	-1000	1000	0
PC	atp[c] + hco3[c] + pyr[c] --> adp[c] + h[c] + oaa[c] + pi[c]	pyruvate carboxylase	(YGL062W or YBR218C)	YBR218C YGL062W		Anaplerotic reactions	0	0	1000	0
PCDAGAT	12dgr_SC[c] + pc_SC[c] --> 1agpc_SC[c] + triglyc_SC[c]	phosphatidylcholine-diacylglycerol acyltransferase	YNR008W	YNR008W		Glycerolipid Metabolism	0	0	1000	0
PDE1	camp[c] + h2o[c] --> amp[c] + h[c]	3',5'-cyclic-nucleotide phosphodiesterase	(YOR360C or YGL248W)	YGL248W YOR360C		Purine and Pyrimidine Biosynthesis	0	0	1000	0
PDHcm	dhlam[m] + nad[m] --> h[m] + lpam[m] + nadh[m]	pyruvate dehydrogenase (dihydrolipoamide dehydrogenase)	(YIL125W and YDR148C and YFL018C)	YDR148C YFL018C YIL125W		Glycolysis/Gluconeogenesis	0	0	1000	0
PDHm	coa[m] + h2o[m] + nad[m] + pyr[m] --> accoa[m] + co2tot[m] + nadh[m]	pyruvate dehydrogenase	((YBR221C and YER178W) and YNL071W and YFL018C and YGR193C)	YBR221C YER178W YFL018C YGR193C YNL071W		Glycolysis/Gluconeogenesis	0	0	1000	0
PETOHM_SC	amet[c] + (0.01) pe_SC[c] --> ahcys[c] + h[c] + (0.01) ptdmeeta_SC[c]	phosphatidylethanolamine N-methyltransferase, yeast-specific	YGR157W	YGR157W		Phospholipid Biosynthesis	0	0	1000	0
PEtm_SC	pe_SC{0}[c] <==> pe_SC{0}[m]	phosphatidylethanolamine mitochondrial transport, yeast-specific				Transport, Mitochondrial	1	-1000	1000	0
PEtv_SC	pe_SC{0}[c] <==> pe_SC{0}[v]	phosphatidylethanolamine vacuolar transport, yeast-specific				Transport, Vacuolar	1	-1000	1000	0
PFK	atp[c] + f6p[c] --> adp[c] + fdp[c] + h[c]	phosphofructokinase	(YGR240C and YMR205C)	YGR240C YMR205C		Glycolysis/Gluconeogenesis	0	0	1000	0
PFK26	atp[c] + f6p[c] --> adp[c] + f26bp[c] + h[c]	6-phosphofructo-2-kinase	(YIL107C or YOL136C)	YIL107C YOL136C		Fructose and Mannose Metabolism	0	0	1000	0
PFK_3	atp[c] + s7p[c] --> adp[c] + h[c] + s17bp[c]	phosphofructokinase (s7p)	(YGR240C and YMR205C)	YGR240C YMR205C		Glycolysis/Gluconeogenesis	0	0	1000	0
PGCD	3pg[c] + nad[c] --> 3php[c] + h[c] + nadh[c]	phosphoglycerate dehydrogenase	(YER081W or YIL074C)	YER081W YIL074C		Glycine and Serine Metabolism	0	0	1000	0
PGI	g6p[c] <==> f6p[c]	glucose-6-phosphate isomerase	YBR196C	YBR196C		Glycolysis/Gluconeogenesis	1	-1000	1000	0
PGK	3pg[c] + atp[c] <==> 13dpg[c] + adp[c]	phosphoglycerate kinase	YCR012W	YCR012W		Glycolysis/Gluconeogenesis	1	-1000	1000	0
PGL	6pgl[c] + h2o[c] --> 6pgc[c] + h[c]	6-phosphogluconolactonase	(YNR034W or YHR163W or YGR248W or YCR073W-A)	YCR073W-A YGR248W YHR163W YNR034W		Pentose Phosphate Pathway	0	0	1000	0
PGM	2pg[c] <==> 3pg[c]	phosphoglycerate mutase	(YKL152C or YDL021W or YOL056W)	YDL021W YKL152C YOL056W		Glycolysis/Gluconeogenesis	1	-1000	1000	0
PGMT	g1p[c] <==> g6p[c]	phosphoglucomutase	(YKL127W or YMR105C)	YKL127W YMR105C		Pentose Phosphate Pathway	1	-1000	1000	0
PHCDm	1p3h5c[m] + (2) h2o[m] + nad[m] --> e4hglu[m] + h[m] + nadh[m]	L-1-pyrroline-3-hydroxy-5-carboxylate dehydrogenase	YHR037W	YHR037W		Arginine and Proline Metabolism	0	0	1000	0
PHCHGSm	1p3h5c[m] + h[m] + h2o[m] <==> 4hglusa[m]	L-1-Pyrroline-3-hydroxy-5-carboxylate spontaneous conversion to L-4-Hydroxyglutamate semialdehyde, mitochondrial				Arginine and Proline Metabolism	1	-1000	1000	0
PHEACt	pheac{0}[c] --> pheac{0}[e]	Phenethyl acetate transport (extracellular)				Transport, Extracellular	0	0	1000	0
PHETA1	akg[c] + phe-L[c] <==> glu-L[c] + phpyr[c]	phenylalanine transaminase	(YHR137W or YGL202W)	YGL202W YHR137W		Tyrosine, Tryptophan, and Phenylalanine Metabolism	1	-1000	1000	0
PHEt2r	h{1}[e] + phe-L{0}[e] <==> h{1}[c] + phe-L{0}[c]	L-phenylalanine reversible transport via proton symport	(YKR039W or YCL025C or YOL020W or YBR068C or YDR046C)	YBR068C YCL025C YDR046C YKR039W YOL020W		Transport, Extracellular	1	-1000	1000	0
PI35BP5P_SC	h2o[c] + (0.01) ptd135bp_SC[c] --> pi[c] + (0.01) ptd3ino_SC[c]	1-phosphatidylinositol-3,5-bisphosphate 5-phosphatase, yeast-specific	(YNL106C or YOR109W or YKL212W)	YKL212W YNL106C YOR109W		Phospholipid Biosynthesis	0	0	1000	0
PI3P5K_SC	atp[c] + (0.01) ptd3ino_SC[c] --> adp[c] + h[c] + (0.01) ptd135bp_SC[c]	phosphatidylinositol-3-phosphate 5-kinase, yeast-specfic	YFR019W	YFR019W		Phospholipid Biosynthesis	0	0	1000	0
PI45BP5P_SC	h2o[c] + (0.01) ptd145bp_SC[c] --> pi[c] + (0.01) ptd4ino_SC[c]	1-phosphatidylinositol-4,5-bisphosphate 5-phosphatase, yeast-specific	(YNL106C or YOR109W or YOL065C or YIL002C)	YIL002C YNL106C YOL065C YOR109W		Phospholipid Biosynthesis	0	0	1000	0
PI4P5K_SC	atp[c] + (0.01) ptd4ino_SC[c] --> adp[c] + h[c] + (0.01) ptd145bp_SC[c]	phosphatidylinositol-4-phosphate 5-kinase, yeast-specfic	YDR208W	YDR208W		Phospholipid Biosynthesis	0	0	1000	0
PINOS_SC	(0.01) cdpdag_SC[c] + inost[c] --> cmp[c] + h[c] + (0.01) ptd1ino_SC[c]	phosphatidylinositol synthase, yeast-specific	YPR113W	YPR113W		Phospholipid Biosynthesis	0	0	1000	0
PIt2m	h{1}[c] + pi{-2}[c] <==> h{1}[m] + pi{-2}[m]	phosphate transporter, mitochondrial	YJR077C	YJR077C		Transport, Mitochondrial	1	-1000	1000	0
PIt2r	h{1}[e] + pi{-2}[e] <==> h{1}[c] + pi{-2}[c]	phosphate reversible transport via symport	(YML123C or YCR037C or YBR296C or YJL198W or YNR013C)	YBR296C YCR037C YJL198W YML123C YNR013C		Transport, Extracellular	1	-1000	1000	0
PIt5m	pi{-2}[c] + oh1{-1}[m] <==> oh1{-1}[c] + pi{-2}[m]	phosphate transport via hydroxide ion symport, mitochondrial	YER053C	YER053C		Transport, Mitochondrial	1	-1000	1000	0
PLBPC_SC	h2o[c] + (0.005) pc_SC[c] --> (0.02) dca[c] + (0.06) ddca[c] + (0.5) g3pc[c] + h[c] + (0.27) hdca[c] + (0.17) hdcea[c] + (0.05) ocdca[c] + (0.24) ocdcea[c] + (0.09) ocdcya[c] + (0.1) ttdca[c]	phospholipase B (phosphatidylcholine), yeast-specific	YML059C	YML059C		Phospholipid Metabolism	0	0	1000	0
PLD_SC	h2o[c] + (0.01) pc_SC[c] --> chol[c] + h[c] + (0.01) pa_SC[c]	phospholipase D, yeast-specific	YKR031C	YKR031C		Phospholipid Metabolism	0	0	1000	0
PMANM	man1p[c] <==> man6p[c]	phosphomannomutase	YFL045C	YFL045C		Fructose and Mannose Metabolism	1	-1000	1000	0
PMDPHT	5aprbu[c] + h2o[c] --> 4r5au[c] + pi[c]	pyrimidine phosphatase				Riboflavin Metabolism	0	0	1000	0
PMETM_SC	amet[c] + (0.01) ptd2meeta_SC[c] --> ahcys[c] + h[c] + (0.01) pc_SC[c]	Phosphatidyl-N-methylethanolamine N-methyltransferase, yeast-specific	YJR073C	YJR073C		Phospholipid Biosynthesis	0	0	1000	0
PMI12346PH	h2o[c] + ppmi12346p[c] --> h[c] + minohp[c] + pi[c]	5-diphosphoinositol-1,2,3,4,6-pentakisphosphate diphosphohydrolase	YOR163W	YOR163W		Phospholipid Metabolism	0	0	1000	0
PMI12346PS	atp[c] + minohp[c] --> adp[c] + ppmi12346p[c]	5-diphosphoinositol-1,2,3,4,6-pentakisphosphate synthase	YDR017C	YDR017C		Phospholipid Metabolism	0	0	1000	0
PMI1346PH	h2o[c] + ppmi1346p[c] --> h[c] + mi13456p[c] + pi[c]	diphosphoinositol-1,3,4,6-tetrakisphosphate diphosphohydrolase	YOR163W	YOR163W		Phospholipid Metabolism	0	0	1000	0
PMI1346PS	atp[c] + mi13456p[c] --> adp[c] + ppmi1346p[c]	diphosphoinositol-1,3,4,6-tetrakisphosphate synthase	YDR017C	YDR017C		Phospholipid Metabolism	0	0	1000	0
PMPK	4ampm[c] + atp[c] --> 2mahmp[c] + adp[c]	phosphomethylpyrimidine kinase	(YOL055C or YPL258C)	YOL055C YPL258C		Thiamine Metabolism	0	0	1000	0
PNP	pi[c] + rnam[c] <==> h[c] + ncam[c] + r1p[c]	purine-nucleoside phosphorylase				NAD Biosynthesis	1	-1000	1000	0
PPA	h2o[c] + ppi[c] --> h[c] + (2) pi[c]	inorganic diphosphatase	YBR011C	YBR011C		Oxidative Phosphorylation	0	0	1000	0
PPAm	h2o[m] + ppi[m] --> h[m] + (2) pi[m]	inorganic diphosphatase	YMR267W	YMR267W		Oxidative Phosphorylation	0	0	1000	0
PPCK	atp[c] + h2o[c] + oaa[c] --> adp[c] + co2tot[c] + pep[c]	phosphoenolpyruvate carboxykinase	YKR097W	YKR097W		Anaplerotic reactions	0	0	1000	0
PPM	r1p[c] <==> r5p[c]	phosphopentomutase	(YKL127W or YMR105C)	YKL127W YMR105C		Pentose Phosphate Pathway	1	-1000	1000	0
PPND	h2o[c] + nad[c] + pphn[c] --> 34hpp[c] + co2tot[c] + nadh[c]	prephenate dehydrogenase				Tyrosine, Tryptophan, and Phenylalanine Metabolism	0	0	1000	0
PPND2	h2o[c] + nadp[c] + pphn[c] --> 34hpp[c] + co2tot[c] + nadph[c]	prephenate dehydrogenase (NADP)	YBR166C	YBR166C		Tyrosine, Tryptophan, and Phenylalanine Metabolism	0	0	1000	0
PPNDH	h[c] + pphn[c] --> co2tot[c] + phpyr[c]	prephenate dehydratase	YNL316C	YNL316C		Tyrosine, Tryptophan, and Phenylalanine Metabolism	0	0	1000	0
PPYRDC	h[c] + h2o[c] + phpyr[c] --> co2tot[c] + pacald[c]	Phenylpyruvate decarboxylase	(YLR044C or YLR134W or YGR087C or YDR380W)	YDR380W YGR087C YLR044C YLR134W		Complex Alcohol Metabolism	0	0	1000	0
PRAGSr	atp[c] + gly[c] + pram[c] <==> adp[c] + gar[c] + h[c] + pi[c]	phosphoribosylglycinamide synthase	YGL234W	YGL234W		Purine and Pyrimidine Biosynthesis	1	-1000	1000	0
PRAIS	atp[c] + fpram[c] --> adp[c] + air[c] + (2) h[c] + pi[c]	phosphoribosylaminoimidazole synthase	YGL234W	YGL234W		Purine and Pyrimidine Biosynthesis	0	0	1000	0
PRAIi	pran[c] --> 2cpr5p[c]	phosphoribosylanthranilate isomerase (irreversible)	YDR007W	YDR007W		Tyrosine, Tryptophan, and Phenylalanine Metabolism	0	0	1000	0
PRAMPC	h2o[c] + prbamp[c] --> prfp[c]	phosphoribosyl-AMP cyclohydrolase	YCL030C	YCL030C		Histidine Metabolism	0	0	1000	0
PRASCS	5aizc[c] + asp-L[c] + atp[c] <==> 25aics[c] + adp[c] + h[c] + pi[c]	phosphoribosylaminoimidazolesuccinocarboxamide synthase	YAR015W	YAR015W		Purine and Pyrimidine Biosynthesis	1	-1000	1000	0
PRATPP	h2o[c] + prbatp[c] --> h[c] + ppi[c] + prbamp[c]	phosphoribosyl-ATP pyrophosphatase	YCL030C	YCL030C		Histidine Metabolism	0	0	1000	0
PRFGS	atp[c] + fgam[c] + gln-L[c] + h2o[c] --> adp[c] + fpram[c] + glu-L[c] + h[c] + pi[c]	phosphoribosylformylglycinamidine synthase	YGR061C	YGR061C		Purine and Pyrimidine Biosynthesis	0	0	1000	0
PRMICIi	prfp[c] --> prlp[c]	1-(5-phosphoribosyl)-5-[(5-phosphoribosylamino)methylideneamino)imidazole-4-carboxamide isomerase (irreversible)	YIL020C	YIL020C		Histidine Metabolism	0	0	1000	0
PRO1xm	nad[m] + pro-L[m] --> 1pyr5c[m] + (2) h[m] + nadh[m]	proline oxidase (NAD), mitochondrial	YLR142W	YLR142W		Arginine and Proline Metabolism	0	0	1000	0
PROt2r	h{1}[e] + pro-L{0}[e] <==> h{1}[c] + pro-L{0}[c]	L-proline reversible transport via proton symport	(YKR039W or YOR348C)	YKR039W YOR348C		Transport, Extracellular	1	-1000	1000	0
PROtm	pro-L{0}[c] <==> pro-L{0}[m]	L-proline transport, mitochondrial				Transport, Mitochondrial	1	-1000	1000	0
PRPPS	atp[c] + r5p[c] <==> amp[c] + h[c] + prpp[c]	phosphoribosylpyrophosphate synthetase	(YER099C or YOL061W or YBL068W or YHL011C or YKL181W)	YBL068W YER099C YHL011C YKL181W YOL061W		Histidine Metabolism	1	-1000	1000	0
PSCVTi	pep[c] + skm5p[c] --> 3psme[c] + pi[c]	3-phosphoshikimate 1-carboxyvinyltransferase, irreversible	YDR127W	YDR127W		Tyrosine, Tryptophan, and Phenylalanine Metabolism	0	0	1000	0
PSERDm_SC	h[m] + h2o[m] + (0.01) ps_SC[m] --> co2tot[m] + (0.01) pe_SC[m]	phosphatidylserine decarboxylase, yeast-specific, mitochondrial	YNL169C	YNL169C		Phospholipid Biosynthesis	0	0	1000	0
PSERDv_SC	h[v] + h2o[v] + (0.01) ps_SC[v] --> co2tot[v] + (0.01) pe_SC[v]	phosphatidylserine decarboxylase, yeast-specific, vacuolar	YGR170W	YGR170W		Phospholipid Biosynthesis	0	0	1000	0
PSERS_SC	(0.01) cdpdag_SC[c] + ser-L[c] <==> cmp[c] + h[c] + (0.01) ps_SC[c]	phosphatidylserine synthase, yeast-specific	YER026C	YER026C		Phospholipid Biosynthesis	1	-1000	1000	0
PSERSm_SC	(0.01) cdpdag_SC[m] + ser-L[m] <==> cmp[m] + h[m] + (0.01) ps_SC[m]	phosphatidylserine synthase, yeast-specific, mitochondrial	YER026C	YER026C		Phospholipid Biosynthesis	1	-1000	1000	0
PSERT	3php[c] + glu-L[c] --> akg[c] + pser-L[c]	phosphoserine transaminase	YOR184W	YOR184W		Glycine and Serine Metabolism	0	0	1000	0
PSP_L	h2o[c] + pser-L[c] --> pi[c] + ser-L[c]	phosphoserine phosphatase (L-serine)	YGR208W	YGR208W		Glycine and Serine Metabolism	0	0	1000	0
PStm_SC	ps_SC{-100}[c] <==> ps_SC{-100}[m]	phosphatidylserine mitochondrial transport, yeast-specific				Transport, Mitochondrial	1	-1000	1000	0
PStv_SC	ps_SC{-100}[c] <==> ps_SC{-100}[v]	phosphatidylserine vacuolar transport, yeast-specific				Transport, Vacuolar	1	-1000	1000	0
PTPATi	atp[c] + h[c] + pan4p[c] --> dpcoa[c] + ppi[c]	pantetheine-phosphate adenylyltransferase				Pantothenate and CoA Biosynthesis	0	0	1000	0
PTRCt3i	h{1}[c] + ptrc{2}[e] --> ptrc{2}[c] + h{1}[e]	putrescine transport in via proton antiport, irreversible	(YOR273C or YLL028W)	YLL028W YOR273C		Transport, Extracellular	0	0	1000	0
PTRCtex2	ptrc{2}[c] --> ptrc{2}[e]	putrescine excretion (cytosol to extracellular)	YKL174C	YKL174C		Transport, Extracellular	0	0	1000	0
PUNP1	adn[c] + pi[c] <==> ade[c] + r1p[c]	purine-nucleoside phosphorylase (Adenosine)	YLR209C	YLR209C		Nucleotide Salvage Pathway	1	-1000	1000	0
PUNP2	dad-2[c] + pi[c] <==> 2dr1p[c] + ade[c]	purine-nucleoside phosphorylase (Deoxyadenosine)	YLR209C	YLR209C		Nucleotide Salvage Pathway	1	-1000	1000	0
PUNP3	gsn[c] + pi[c] <==> gua[c] + r1p[c]	purine-nucleoside phosphorylase (Guanosine)	YLR209C	YLR209C		Nucleotide Salvage Pathway	1	-1000	1000	0
PUNP4	dgsn[c] + pi[c] <==> 2dr1p[c] + gua[c]	purine-nucleoside phosphorylase (Deoxyguanosine)	YLR209C	YLR209C		Nucleotide Salvage Pathway	1	-1000	1000	0
PUNP5	ins[c] + pi[c] <==> hxan[c] + r1p[c]	purine-nucleoside phosphorylase (Inosine)	YLR209C	YLR209C		Nucleotide Salvage Pathway	1	-1000	1000	0
PUNP6	din[c] + pi[c] <==> 2dr1p[c] + hxan[c]	purine-nucleoside phosphorylase (Deoxyinosine)	YLR209C	YLR209C		Nucleotide Salvage Pathway	1	-1000	1000	0
PUNP7	pi[c] + xtsn[c] <==> r1p[c] + xan[c]	purine-nucleoside phosphorylase (Xanthosine)	YLR209C	YLR209C		Nucleotide Salvage Pathway	1	-1000	1000	0
PYDAMK	atp[c] + pydam[c] --> adp[c] + h[c] + pyam5p[c]	pyridoxamine kinase				Pyridoxine Metabolism	0	0	1000	0
PYK	adp[c] + h[c] + pep[c] --> atp[c] + pyr[c]	pyruvate kinase	(YAL038W or YOR347C)	YAL038W YOR347C		Glycolysis/Gluconeogenesis	0	0	1000	0
PYNP2r	pi[c] + uri[c] <==> r1p[c] + ura[c]	pyrimidine-nucleoside phosphorylase (uracil)				Nucleotide Salvage Pathway	1	-1000	1000	0
PYR5CDm	glu5sa[m] + h2o[m] + nadp[m] --> glu-L[m] + (2) h[m] + nadph[m]	D1-pyrroline-5-carboxylate dehydrogenase, mitochondrial	YHR037W	YHR037W		Glutamate metabolism	0	0	1000	0
PYRDC	h[c] + h2o[c] + pyr[c] --> acald[c] + co2tot[c]	pyruvate decarboxylase	(YGR087C or YLR134W or YLR044C)	YGR087C YLR044C YLR134W		Pyruvate Metabolism	0	0	1000	0
PYRDC2	acald[c] + h[c] + h2o[c] + pyr[c] --> actn-R[c] + co2tot[c]	pyruvate decarboxylase (acetoin-forming)	(YLR044C or YGR087C or YLR134W)	YGR087C YLR044C YLR134W		Pyruvate Metabolism	0	0	1000	0
PYRt	pyr{-1}[c] --> pyr{-1}[e]	Pyruvate exchange, diffusion				Transport, Extracellular	0	0	1000	0
PYRt2	h{1}[e] + pyr{-1}[e] --> h{1}[c] + pyr{-1}[c]	pyruvate transport in via proton symport	YKL217W	YKL217W		Transport, Extracellular	0	0	1000	0
PYRt2m	h{1}[c] + pyr{-1}[c] <==> h{1}[m] + pyr{-1}[m]	pyruvate mitochondrial transport via proton symport				Transport, Mitochondrial	1	-1000	1000	0
QULNS	dhap[c] + iasp[c] --> (2) h2o[c] + pi[c] + quln[c]	quinolinate synthase				Folate Metabolism	0	0	1000	0
RBFSa	4r5au[c] + db4p[c] --> dmlz[c] + (2) h2o[c] + pi[c]	riboflavin synthase	YOL143C	YOL143C		Riboflavin Metabolism	0	0	1000	0
RBFSb	(2) dmlz[c] --> 4r5au[c] + ribflv[c]	riboflavin synthase	YBR256C	YBR256C		Riboflavin Metabolism	0	0	1000	0
RBK	atp[c] + rib-D[c] --> adp[c] + h[c] + r5p[c]	ribokinase	YCR036W	YCR036W		Pentose Phosphate Pathway	0	0	1000	0
RNDR1	adp[c] + trdrd[c] --> dadp[c] + h2o[c] + trdox[c]	ribonucleoside-diphosphate reductase (ADP)	(((YIL066C and YJL026W) and YLR043C) or ((YIL066C and YJL026W) and YGR209C) or ((YER070W and YJL026W) and YLR043C) or ((YER070W and YJL026W) and YGR209C))	YER070W YGR209C YIL066C YJL026W YLR043C		Nucleotide Salvage Pathway	0	0	1000	0
RNDR2	gdp[c] + trdrd[c] --> dgdp[c] + h2o[c] + trdox[c]	ribonucleoside-diphosphate reductase (GDP)	(((YER070W and YJL026W) and YLR043C) or ((YER070W and YJL026W) and YGR209C))	YER070W YGR209C YJL026W YLR043C		Nucleotide Salvage Pathway	0	0	1000	0
RNDR3	cdp[c] + trdrd[c] --> dcdp[c] + h2o[c] + trdox[c]	ribonucleoside-diphosphate reductase (CDP)	(((YER070W and YJL026W) and YLR043C) or ((YER070W and YJL026W) and YGR209C))	YER070W YGR209C YJL026W YLR043C		Nucleotide Salvage Pathway	0	0	1000	0
RNDR4	trdrd[c] + udp[c] --> dudp[c] + h2o[c] + trdox[c]	ribonucleoside-diphosphate reductase (UDP)	(((YER070W and YJL026W) and YLR043C) or ((YER070W and YJL026W) and YGR209C))	YER070W YGR209C YJL026W YLR043C		Nucleotide Salvage Pathway	0	0	1000	0
RNMK	atp[c] + rnam[c] --> adp[c] + h[c] + nmn[c]	ribosylnicotinamide kinase	YNL129W	YNL129W		NAD Biosynthesis	0	0	1000	0
RNTR1	atp[c] + trdrd[c] --> datp[c] + h2o[c] + trdox[c]	ribonucleoside-triphosphate reductase (ATP)	(YLR043C or YGR209C)	YGR209C YLR043C		Nucleotide Salvage Pathway	0	0	1000	0
RNTR2	gtp[c] + trdrd[c] --> dgtp[c] + h2o[c] + trdox[c]	ribonucleoside-triphosphate reductase (GTP)	(YLR043C or YGR209C)	YGR209C YLR043C		Nucleotide Salvage Pathway	0	0	1000	0
RNTR3	ctp[c] + trdrd[c] --> dctp[c] + h2o[c] + trdox[c]	ribonucleoside-triphosphate reductase (CTP)	(YGR209C or YLR043C)	YGR209C YLR043C		Nucleotide Salvage Pathway	0	0	1000	0
RNTR4	trdrd[c] + utp[c] --> dutp[c] + h2o[c] + trdox[c]	ribonucleoside-triphosphate reductase (UTP)	(YLR043C or YGR209C)	YGR209C YLR043C		Nucleotide Salvage Pathway	0	0	1000	0
RPE	ru5p-D[c] <==> xu5p-D[c]	ribulose 5-phosphate 3-epimerase	YJL121C	YJL121C		Pentose Phosphate Pathway	1	-1000	1000	0
RPI	r5p[c] <==> ru5p-D[c]	ribose-5-phosphate isomerase	YOR095C	YOR095C		Pentose Phosphate Pathway	1	-1000	1000	0
SACCD1	L2aadp6sa[c] + glu-L[c] + h[c] + nadph[c] <==> h2o[c] + nadp[c] + saccrp-L[c]	saccharopine dehydrogenase (NADP, L-glutamate forming)	YNR050C	YNR050C		Threonine and Lysine Metabolism	1	-1000	1000	0
SACCD2	h2o[c] + nad[c] + saccrp-L[c] <==> akg[c] + h[c] + lys-L[c] + nadh[c]	saccharopine dehydrogenase (NAD, L-lysine forming)	YIR034C	YIR034C		Threonine and Lysine Metabolism	1	-1000	1000	0
SADT	atp[c] + h[c] + so4[c] --> aps[c] + ppi[c]	sulfate adenylyltransferase	YJR010W	YJR010W		Cysteine Metabolism	0	0	1000	0
SAM24MT	amet[c] + zymst[c] --> ahcys[c] + fecost[c] + h[c]	S-adenosyl-methionine delta-24-sterol-c-methyltransferase	YML008C	YML008C		Sterol Metabolism	0	0	1000	0
SERATi	accoa[c] + ser-L[c] --> acser[c] + coa[c]	serine O-acetyltransferase, irreversible				Cysteine Metabolism	0	0	1000	0
SERD_L	ser-L[c] --> nh4[c] + pyr[c]	L-serine deaminase	(YCL064C or YIL168W)	YCL064C YIL168W		Glycine and Serine Metabolism	0	0	1000	0
SERt2m	h{1}[c] + ser-L{0}[c] <==> h{1}[m] + ser-L{0}[m]	serine mitochondrial transport via proton symport				Transport, Mitochondrial	1	-1000	1000	0
SERt2r	h{1}[e] + ser-L{0}[e] <==> h{1}[c] + ser-L{0}[c]	L-serine reversible transport via proton symport	(YFL055W or YCL025C or YDR508C or YKR039W or YPL265W)	YCL025C YDR508C YFL055W YKR039W YPL265W		Transport, Extracellular	1	-1000	1000	0
SHK3D	3dhsk[c] + h[c] + nadph[c] --> nadp[c] + skm[c]	shikimate dehydrogenase	YDR127W	YDR127W		Tyrosine, Tryptophan, and Phenylalanine Metabolism	0	0	1000	0
SHKK	atp[c] + skm[c] --> adp[c] + h[c] + skm5p[c]	shikimate kinase	YDR127W	YDR127W		Tyrosine, Tryptophan, and Phenylalanine Metabolism	0	0	1000	0
SHSL1	cys-L[c] + suchms[c] --> cyst-L[c] + h[c] + succ[c]	O-succinylhomoserine lyase (L-cysteine)				Methionine Metabolism	0	0	1000	0
SHSL4r	h2o[c] + suchms[c] <==> 2obut[c] + h[c] + nh4[c] + succ[c]	O-succinylhomoserine lyase (elimination), reversible	YML082W	YML082W		Methionine Metabolism	1	-1000	1000	0
SLFAT	adp[c] + h[c] + so4[c] <==> aps[c] + pi[c]	sulfate adenylyltransferase (ADP)	YCL050C	YCL050C		Cysteine Metabolism	1	-1000	1000	0
SO3ti	so3{-2}[c] --> so3{-2}[e]	sulfite transport (efflux, cytosol to extracellular)	YPL092W	YPL092W		Transport, Extracellular	0	0	1000	0
SO4ti	so4{-2}[e] --> so4{-2}[c]	sulfate irreversible uniport	(YBR294W or YLR092W or YGR125W)	YBR294W YGR125W YLR092W		Transport, Extracellular	0	0	1000	0
SPMDt3i	h{1}[c] + spmd{3}[e] --> spmd{3}[c] + h{1}[e]	spermidine transport in via proton antiport	(YOR273C or YLL028W)	YLL028W YOR273C		Transport, Extracellular	0	0	1000	0
SPMDtex2	spmd{3}[c] --> spmd{3}[e]	spermidine excretion (cytosol to extracellular)	YKL174C	YKL174C		Transport, Extracellular	0	0	1000	0
SPMS	ametam[c] + ptrc[c] --> 5mta[c] + h[c] + spmd[c]	spermidine synthase	YPR069C	YPR069C		Arginine and Proline Metabolism	0	0	1000	0
SSALy	h2o[c] + nadp[c] + sucsal[c] --> (2) h[c] + nadph[c] + succ[c]	succinate-semialdehyde dehydrogenase (NADP)	YBR006W	YBR006W		Glutamate metabolism	0	0	1000	0
SUCCt2r	h{1}[e] + succ{-2}[e] <==> h{1}[c] + succ{-2}[c]	succinate transport via proton symport				Transport, Extracellular	1	-1000	1000	0
SUCCtm	succ{-2}[c] + pi{-2}[m] --> pi{-2}[c] + succ{-2}[m]	succinate transport, mitochondrial	YLR348C	YLR348C		Transport, Mitochondrial	0	0	1000	0
SUCD1m	fad[m] + succ[m] <==> fadh2[m] + fum[m]	succinate dehydrogenase	((YKL141W and YKL148C and YLL041C and YLR164W) or (YDR178W and YKL148C and YLL041C and YMR118C) or (YDR178W and YJL045W and YKL141W and YLL041C) or (YDR178W and YKL141W and YKL148C and YLL041C))	YDR178W YJL045W YKL141W YKL148C YLL041C YLR164W YMR118C		Oxidative Phosphorylation	1	-1000	1000	0
SUCD2_u6m	q6[m] + succ[m] <==> fum[m] + q6h2[m]	succinate dehydrogenase (ubiquinone-6), mitochondrial	((YDR178W and YKL141W and YKL148C and YLL041C) or (YKL141W and YKL148C and YLL041C and YLR164W) or (YDR178W and YKL148C and YLL041C and YMR118C) or (YDR178W and YJL045W and YKL141W and YLL041C))	YDR178W YJL045W YKL141W YKL148C YLL041C YLR164W YMR118C		Citric Acid Cycle	1	-1000	1000	0
SUCD3-u6m	fadh2[m] + q6[m] <==> fad[m] + q6h2[m]	succinate dehydrogenase (ubiquinone-6), mitochondrial	((YDR178W and YKL141W and YKL148C and YLL041C) or (YKL141W and YKL148C and YLL041C and YLR164W) or (YDR178W and YKL148C and YLL041C and YMR118C) or (YDR178W and YJL045W and YKL141W and YLL041C))	YDR178W YJL045W YKL141W YKL148C YLL041C YLR164W YMR118C		Oxidative Phosphorylation	1	-1000	1000	0
SUCFUMtm	succ{-2}[c] + fum{-2}[m] --> fum{-2}[c] + succ{-2}[m]	succinate-fumarate transport, mitochondrial	(YJR095W or YLR348C)	YJR095W YLR348C		Transport, Mitochondrial	0	0	1000	0
SUCOASm	atp[m] + coa[m] + succ[m] <==> adp[m] + pi[m] + succoa[m]	Succinate--CoA ligase (ADP-forming)	(YGR244C and YOR142W)	YGR244C YOR142W		Citric Acid Cycle	1	-1000	1000	0
SULR	(3) h2o[c] + h2s[c] + (3) nadp[c] <==> (5) h[c] + (3) nadph[c] + so3[c]	sulfite reductase (NADPH2)	(YFR030W or YJR137C)	YFR030W YJR137C		Cysteine Metabolism	1	-1000	1000	0
TAGL_SC	h2o[c] + (0.01) triglyc_SC[c] --> (0.01) 12dgr_SC[c] + (0.02) dca[c] + (0.06) ddca[c] + h[c] + (0.27) hdca[c] + (0.17) hdcea[c] + (0.05) ocdca[c] + (0.24) ocdcea[c] + (0.09) ocdcya[c] + (0.1) ttdca[c]	Triacylglycerol lipase, yeast-specific	(YDR058C or YMR313C)	YDR058C YMR313C		Glycerolipid Metabolism	0	0	1000	0
TALA	g3p[c] + s7p[c] <==> e4p[c] + f6p[c]	transaldolase	(YLR354C or YGR043C)	YGR043C YLR354C		Pentose Phosphate Pathway	1	-1000	1000	0
THFATm	h2o[m] + methf[m] --> 5fthf[m] + h[m]	tetrahydrofolate aminomethyltransferase, mitochondrial	(YDR019C and YMR189W and YAL044C and (YBR221C and YER178W))	YAL044C YBR221C YDR019C YER178W YMR189W		Folate Metabolism	0	0	1000	0
THMP	h2o[c] + thmmp[c] --> pi[c] + thm[c]	thiamin phosphatase				Thiamine Metabolism	0	0	1000	0
THRAi	thr-L[c] --> acald[c] + gly[c]	Threonine aldolase	YEL046C	YEL046C		Threonine and Lysine Metabolism	0	0	1000	0
THRD_L	thr-L[c] --> 2obut[c] + nh4[c]	L-threonine deaminase	(YCL064C or YKL218C)	YCL064C YKL218C		Threonine and Lysine Metabolism	0	0	1000	0
THRD_Lm	thr-L[m] --> 2obut[m] + nh4[m]	L-threonine deaminase, mitochondrial	YER086W	YER086W		Threonine and Lysine Metabolism	0	0	1000	0
THRS	h2o[c] + phom[c] --> pi[c] + thr-L[c]	threonine synthase	YCR053W	YCR053W		Threonine and Lysine Metabolism	0	0	1000	0
THRt2m	h{1}[c] + thr-L{0}[c] <==> h{1}[m] + thr-L{0}[m]	threonine mitochondrial transport via proton symport				Transport, Mitochondrial	1	-1000	1000	0
THRt2r	h{1}[e] + thr-L{0}[e] <==> h{1}[c] + thr-L{0}[c]	L-threonine reversible transport via proton symport	(YKR039W or YBR069C or YCL025C or YDR508C)	YBR069C YCL025C YDR508C YKR039W		Transport, Extracellular	1	-1000	1000	0
THYMt3r	thym{0}[c] + h{1}[e] <==> h{1}[c] + thym{0}[e]	thymine reversible transport via proton antiport				Transport, Extracellular	1	-1000	1000	0
TKT1	r5p[c] + xu5p-D[c] <==> g3p[c] + s7p[c]	transketolase	(YBR117C or YPR074C)	YBR117C YPR074C		Pentose Phosphate Pathway	1	-1000	1000	0
TKT2	e4p[c] + xu5p-D[c] <==> f6p[c] + g3p[c]	transketolase	(YPR074C or YBR117C)	YBR117C YPR074C		Pentose Phosphate Pathway	1	-1000	1000	0
TMDK1	atp[c] + thymd[c] --> adp[c] + dtmp[c] + h[c]	thymidine kinase (ATP:thymidine)				Purine and Pyrimidine Biosynthesis	0	0	1000	0
TMDPK	atp[c] + thm[c] --> amp[c] + h[c] + thmpp[c]	thiamine diphosphokinase	YOR143C	YOR143C		Thiamine Metabolism	0	0	1000	0
TMDPP	pi[c] + thymd[c] <==> 2dr1p[c] + thym[c]	thymidine phosphorylase	YLR209C	YLR209C		Purine and Pyrimidine Biosynthesis	1	-1000	1000	0
TMDS	dump[c] + mlthf[c] --> dhf[c] + dtmp[c]	thymidylate synthase	YOR074C	YOR074C		Purine and Pyrimidine Biosynthesis	0	0	1000	0
TMN	h2o[c] + thm[c] --> 4ahmmp[c] + 4mhetz[c] + h[c]	thiaminase				Thiamine Metabolism	0	0	1000	0
TMPKr	atp[c] + thmmp[c] <==> adp[c] + thmpp[c]	thiamine-phosphate kinase				Thiamine Metabolism	1	-1000	1000	0
TMPPP	2mahmp[c] + 4mpetz[c] + h[c] --> ppi[c] + thmmp[c]	thiamine-phosphate diphosphorylase	YPL214C	YPL214C		Thiamine Metabolism	0	0	1000	0
TPI	dhap[c] <==> g3p[c]	triose-phosphate isomerase	YDR050C	YDR050C		Glycolysis/Gluconeogenesis	1	-1000	1000	0
TRDR	h[c] + nadph[c] + trdox[c] --> nadp[c] + trdrd[c]	thioredoxin reductase (NADPH)	((YDR353W and YDR353W) or YLR043C or (YDR353W and YGR209C))	YDR353W YGR209C YLR043C		Purine and Pyrimidine Biosynthesis	0	0	1000	0
TRE6PP	h2o[c] + tre6p[c] --> pi[c] + tre[c]	trehalose-phosphatase	((YBR126C and YDR074W and YML100W) or (YBR126C and YDR074W and YMR261C))	YBR126C YDR074W YML100W YMR261C		Alternate Carbon Metabolism	0	0	1000	0
TRE6PS	g6p[c] + udpg[c] --> h[c] + tre6p[c] + udp[c]	alpha,alpha-trehalose-phosphate synthase (UDP-forming)	((YBR126C and YDR074W and YML100W) or (YBR126C and YDR074W and YMR261C))	YBR126C YDR074W YML100W YMR261C		Alternate Carbon Metabolism	0	0	1000	0
TREH	h2o[c] + tre[c] --> (2) glc-D[c]	alpha,alpha-trehalase	(YDR001C or YBR001C)	YBR001C YDR001C		Alternate Carbon Metabolism	0	0	1000	0
TREHv	h2o[v] + tre[v] --> (2) glc-D[v]	alpha,alpha-trehalase (vacuolar)	YPR026W	YPR026W		Alternate Carbon Metabolism	0	0	1000	0
TREt2v	h{1}[c] + tre{0}[c] <==> h{1}[v] + tre{0}[v]	trehalose vacuolar transport via proton symport				Transport, Vacuolar	1	-1000	1000	0
TRIGS_SC	(0.01) 12dgr_SC[c] + (0.02) dcacoa[c] + (0.06) ddcacoa[c] + (0.17) hdcoa[c] + (0.09) ocdycacoa[c] + (0.24) odecoa[c] + (0.27) pmtcoa[c] + (0.05) stcoa[c] + (0.1) tdcoa[c] --> coa[c] + (0.01) triglyc_SC[c]	triglycerol synthesis	(YOR245C or YCR048W or YNR019W)	YCR048W YNR019W YOR245C		Glycerolipid Metabolism	0	0	1000	0
TRPS1	3ig3p[c] + ser-L[c] --> g3p[c] + h2o[c] + trp-L[c]	tryptophan synthase (indoleglycerol phosphate)	YGL026C	YGL026C		Tyrosine, Tryptophan, and Phenylalanine Metabolism	0	0	1000	0
TRPTA	akg[c] + trp-L[c] <==> glu-L[c] + indpyr[c]	tryptophan transaminase	(YGL202W or YHR137W)	YGL202W YHR137W		Tyrosine, Tryptophan, and Phenylalanine Metabolism	1	-1000	1000	0
TRPt2r	h{1}[e] + trp-L{0}[e] <==> h{1}[c] + trp-L{0}[c]	L-tryptophan reversible transport via proton symport	(YBR069C or YKR039W or YOL020W or YBR068C or YDR046C)	YBR068C YBR069C YDR046C YKR039W YOL020W		Transport, Extracellular	1	-1000	1000	0
TTDCAtr	ttdca{-1}[e] <==> ttdca{-1}[c]	fatty acid transport				Transport, Extracellular	1	-1000	1000	0
TYRNFT	10fthf[c] + tyr-L[c] --> Nfortyr[c] + h[c] + thf[c]	L-tyrosine N-formyltransferase	YDR403W	YDR403W		Tyrosine, Tryptophan, and Phenylalanine Metabolism	0	0	1000	0
TYRTAi	34hpp[c] + glu-L[c] --> akg[c] + tyr-L[c]	tyrosine transaminase, irreversible	(YGL202W or YHR137W or YLR027C)	YGL202W YHR137W YLR027C		Tyrosine, Tryptophan, and Phenylalanine Metabolism	0	0	1000	0
TYRTAim	34hpp[m] + glu-L[m] --> akg[m] + tyr-L[m]	tyrosine transaminase, irreversible (mitochondrial)	YKL106W	YKL106W		Tyrosine, Tryptophan, and Phenylalanine Metabolism	0	0	1000	0
TYRt2m	h{1}[c] + tyr-L{0}[c] <==> h{1}[m] + tyr-L{0}[m]	tyrosine mitochondrial transport via proton symport				Transport, Mitochondrial	1	-1000	1000	0
TYRt2r	h{1}[e] + tyr-L{0}[e] <==> h{1}[c] + tyr-L{0}[c]	L-tyrosine reversible transport via proton symport	(YBR069C or YKR039W or YCL025C or YBR068C or YOL020W or YDR046C or YCL025C)	YBR068C YBR069C YCL025C YDR046C YKR039W YOL020W		Transport, Extracellular	1	-1000	1000	0
TYRt6	tyr-L{0}[c] + h{1}[v] --> h{1}[c] + tyr-L{0}[v]	L-tyrosine transport in via proton antiport (vacuolar)	(YBR293W or YJR001W)	YBR293W YJR001W		Transport, Vacuolar	0	0	1000	0
TYRt7	h{1}[v] + tyr-L{0}[v] --> h{1}[c] + tyr-L{0}[c]	L-tyrosine transport out via proton symport, vacuolar	(YKL146W or YNL101W)	YKL146W YNL101W		Transport, Vacuolar	0	0	1000	0
UGLT	gal1p[c] + udpg[c] <==> g1p[c] + udpgal[c]	UDPglucose--hexose-1-phosphate uridylyltransferase	YBR018C	YBR018C		Galactose metabolism	1	-1000	1000	0
UMPK	atp[c] + ump[c] <==> adp[c] + udp[c]	UMP kinase	YKL024C	YKL024C		Nucleotide Salvage Pathway	1	-1000	1000	0
UNK3	2kmb[c] + glu-L[c] --> akg[c] + met-L[c]	2-keto-4-methylthiobutyrate transamination				Methionine Metabolism	0	0	1000	0
UPPRT	prpp[c] + ura[c] --> ppi[c] + ump[c]	uracil phosphoribosyltransferase	YHR128W	YHR128W		Purine and Pyrimidine Biosynthesis	0	0	1000	0
UREA2t2	(2) h{1}[e] + urea{0}[e] <==> (2) h{1}[c] + urea{0}[c]	urea reversible transport via proton symport (2 H+)	YHL016C	YHL016C		Transport, Extracellular	1	-1000	1000	0
UREASE	atp[c] + hco3[c] + urea[c] <==> adp[c] + allphn[c] + h[c] + pi[c]	urea carboxylase	YBR208C	YBR208C		Nitrogen Metabolism	1	-1000	1000	0
URIDK2r	atp[c] + dump[c] <==> adp[c] + dudp[c]	uridylate kinase (dUMP)	YKL024C	YKL024C		Nucleotide Salvage Pathway	1	-1000	1000	0
URIK1	atp[c] + uri[c] --> adp[c] + h[c] + ump[c]	uridine kinase (ATP:Uridine)	YNR012W	YNR012W		Purine and Pyrimidine Biosynthesis	0	0	1000	0
URIK2	gtp[c] + uri[c] --> gdp[c] + h[c] + ump[c]	uridine kinase (GTP:Uridine)	YNR012W	YNR012W		Purine and Pyrimidine Biosynthesis	0	0	1000	0
UTPH1	(2) h2o[c] + utp[c] --> (2) h[c] + (2) pi[c] + ump[c]	UTP diphosphohydrolase	YER005W	YER005W		Nucleotide Salvage Pathway	0	0	1000	0
VALTA	akg[c] + val-L[c] <==> 3mob[c] + glu-L[c]	valine transaminase	YJR148W	YJR148W		Valine, Leucine, and Isoleucine Metabolism	1	-1000	1000	0
VALTAim	akg[m] + val-L[m] --> 3mob[m] + glu-L[m]	valine transaminase, mitochondiral	YHR208W	YHR208W		Valine, Leucine, and Isoleucine Metabolism	0	0	1000	0
VALt2m	h{1}[c] + val-L{0}[c] <==> h{1}[m] + val-L{0}[m]	Valine reversible mitochondrial transport via proton symport				Transport, Mitochondrial	1	-1000	1000	0
VALt2r	h{1}[e] + val-L{0}[e] <==> h{1}[c] + val-L{0}[c]	L-valine reversible transport via proton symport	(YKR039W or YCL025C or YDR046C or YBR069C or YBR068C)	YBR068C YBR069C YCL025C YDR046C YKR039W		Transport, Extracellular	1	-1000	1000	0
XANt	xan{0}[e] <==> xan{0}[c]	xanthine reversible transport				Transport, Extracellular	1	-1000	1000	0
XPPT	prpp[c] + xan[c] --> ppi[c] + xmp[c]	xanthine phosphoribosyltransferase	YJR133W	YJR133W		Nucleotide Salvage Pathway	0	0	1000	0
XYLK	atp[c] + xylu-D[c] --> adp[c] + h[c] + xu5p-D[c]	xylulokinase	YGR194C	YGR194C		Xylose Metabolism	0	0	1000	0
XYLR	h[c] + nadph[c] + xyl-D[c] --> nadp[c] + xylt[c]	xylose reductase	YHR104W	YHR104W		Xylose Metabolism	0	0	1000	0
XYLTD_D	nad[c] + xylt[c] <==> h[c] + nadh[c] + xylu-D[c]	xylitol dehydrogenase (D-xyulose-forming)	YLR070C	YLR070C		Xylose Metabolism	1	-1000	1000	0
XYLTt	xylt{0}[e] <==> xylt{0}[c]	Xylitol transport via passive diffusion				Transport, Extracellular	1	-1000	1000	0
XYLt	xyl-D{0}[e] <==> xyl-D{0}[c]	D-xylose reversible transport				Transport, Extracellular	1	-1000	1000	0
ZYMSTt	zymst{0}[e] <==> zymst{0}[c]	zymosterol reversible transport	(YIL013C or YOR011W)	YIL013C YOR011W		Transport, Extracellular	1	-1000	1000	0
XYLRy	h[c] + nadh[c] + xyl-D[c] --> nad[c] + xylt[c]		YHR104W	YHR104W		Xylose Metabolism	0	0	1000	0
Biomass Reaction
Biomass	(1.1348) 13BDglcn[c] + (0.4588) ala-L[c] + (0.046) amp[c] + (0.1607) arg-L[c] + (0.1017) asn-L[c] + (0.2975) asp-L[c] + (59.276) atp[c] + (0.0447) cmp[c] + (0.0066) cys-L[c] + (0.0036) damp[c] + (0.0024) dcmp[c] + (0.0024) dgmp[c] + (0.0036) dtmp[c] + (0.0007) ergst[c] + (0.1054) gln-L[c] + (0.3018) glu-L[c] + (0.2904) gly[c] + (0.5185) glycogen[c] + (0.046) gmp[c] + (59.276) h2o[c] + (0.0663) hi…

## Sheet: Metabolites
Metabolite name	Metabolite description	Metabolite neutral formula	Metabolite charged formula	Metabolite charge	Metabolite Compartment	Metabolite KeggID	Metabolite PubChemID	Metabolite CheBI ID	Metabolite Inchi String	Metabolite Smile
10fthf[c]	10-Formyltetrahydrofolate		C20H21N7O7
12dgr_SC[c]	1,2-Diacylglycerol, yeast-specific		C3540H6644O500
13BDglcn[c]	1,3-beta-D-Glucan		C6H10O5
13dpg[c]	3-Phospho-D-glyceroyl phosphate		C3H4O10P2
14glun[c]	(1,4-alpha-D-Glucosyl)n		C6H12O6
1ag3p_SC[c]	1-Acyl-sn-glycerol 3-phosphate		C1920H3622O700P100
1agly3p_SC[c]	1-Acyl-glycerone 3-phosphate, yeast-specific		C1920H3422O700P100
1agpc_SC[c]	1-Acyl-sn-glycerol-3-phosphocholine, yeast-specific		C2420H4922N100O700P100
1pyr5c[c]	1-Pyrroline-5-carboxylate		C5H6NO2
25aics[c]	(S)-2-[5-Amino-1-(5-phospho-D-ribosyl)imidazole-4-carboxamido]succinate		C13H15N4O12P
25dhpp[c]	2,5-Diamino-6-hydroxy-4-(5'-phosphoribosylamino)-pyrimidine		C9H14N5O8P
25dthpp[c]	2,5-diamino-6-ribitylamino-4(3H)-pyrimidinone 5'-phosphate		C9H16N5O8P
2cpr5p[c]	1-(2-Carboxyphenylamino)-1-deoxy-D-ribulose 5-phosphate		C12H13NO9P
2dda7p[c]	2-Dehydro-3-deoxy-D-arabino-heptonate 7-phosphate		C7H10O10P
2dr1p[c]	2-Deoxy-D-ribose 1-phosphate		C5H9O7P
2hb[c]	2-Hydroxybutyrate		C4H7O3
2ippm[c]	2-Isopropylmaleate		C7H8O4
2kmb[c]	2-keto-4-methylthiobutyrate		C5H7O3S
2mahmp[c]	2-Methyl-4-amino-5-hydroxymethylpyrimidine diphosphate		C6H8N3O7P2
2mbac[c]	2-methylbutyl acetate		C7H14O2
2mbald[c]	2-methylbutyraldehyde		C5H10O
2mbtoh[c]	2-methyl-1-butanol		C5H12O
2mppal[c]	2-methylpropanal		C4H8O
2obut[c]	2-Oxobutanoate		C4H5O3
2oxoadp[c]	2-Oxoadipate		C6H6O5
2pg[c]	D-Glycerate 2-phosphate		C3H4O7P
2phetoh[c]	2-phenylethanol		C8H10O
34hpp[c]	3-(4-Hydroxyphenyl)pyruvate		C9H7O4
3c2hmp[c]	3-Carboxy-2-hydroxy-4-methylpentanoate		C7H10O5
3c3hmp[c]	3-Carboxy-3-hydroxy-4-methylpentanoate		C7H10O5
3c4mop[c]	3-Carboxy-4-methyl-2-oxopentanoate		C7H8O5
3dhq[c]	3-Dehydroquinate		C7H9O6
3dhsk[c]	3-Dehydroshikimate		C7H7O5
3ig3p[c]	C'-(3-Indolyl)-glycerol 3-phosphate		C11H12NO6P
3mbald[c]	3-Methylbutanal		C5H10O
3mob[c]	3-Methyl-2-oxobutanoate		C5H7O3
3mop[c]	(S)-3-Methyl-2-oxopentanoate		C6H9O3
3pg[c]	3-Phospho-D-glycerate		C3H4O7P
3php[c]	3-Phosphohydroxypyruvate		C3H2O7P
3psme[c]	5-O-(1-Carboxyvinyl)-3-phosphoshikimate		C10H9O10P
4abut[c]	4-Aminobutanoate		C4H9NO2
4abz[c]	4-Aminobenzoate		C7H6NO2
4adcho[c]	4-amino-4-deoxychorismate		C10H10NO5
4ahmmp[c]	4-Amino-5-hydroxymethyl-2-methylpyrimidine		C6H9N3O
4ampm[c]	4-Amino-2-methyl-5-phosphomethylpyrimidine		C6H8N3O4P
4mhetz[c]	4-Methyl-5-(2-hydroxyethyl)-thiazole		C6H9NOS
4mop[c]	4-Methyl-2-oxopentanoate		C6H9O3
4mpetz[c]	4-Methyl-5-(2-phosphoethyl)-thiazole		C6H8NO4PS
4pasp[c]	4-Phospho-L-aspartate		C4H6NO7P
4r5au[c]	4-(1-D-Ribitylamino)-5-aminouracil		C9H16N4O6
5aizc[c]	5-amino-1-(5-phospho-D-ribosyl)imidazole-4-carboxylate		C9H11N3O9P
5aprbu[c]	5-Amino-6-(5'-phosphoribitylamino)uracil		C9H15N4O9P
5mdr1p[c]	5-Methylthio-5-deoxy-D-ribose 1-phosphate		C6H11O7PS
5mdru1p[c]	5-Methylthio-5-deoxy-D-ribulose 1-phosphate		C6H11O7PS
5mta[c]	5-Methylthioadenosine		C11H15N5O3S
5mthf[c]	5-Methyltetrahydrofolate		C20H24N7O6
6pgc[c]	6-Phospho-D-gluconate		C6H10O10P
6pgl[c]	6-phospho-D-glucono-1,5-lactone		C6H9O9P
L2aadp[c]	L-2-Aminoadipate		C6H10NO4
L2aadp6sa[c]	L-2-Aminoadipate 6-semialdehyde		C6H11NO3
Nbfortyr[c]	N,N-bisformyl-dityrosine		C20H22N2O8
Nfortyr[c]	N-Formyl-L-tyrosine		C10H10NO4
ac[c]	Acetate		C2H3O2
acald[c]	Acetaldehyde		C2H4O
accoa[c]	Acetyl-CoA		C23H34N7O17P3S
aces[c]	Acetic ester		C4H8O2
achms[c]	O-Acetyl-L-homoserine		C6H11NO4
acrn[c]	O-Acetylcarnitine		C9H17NO4
acser[c]	O-Acetyl-L-serine		C5H9NO4
actn-R[c]	(R)-Acetoin		C4H8O2
ade[c]	Adenine		C5H5N5
adn[c]	Adenosine		C10H13N5O4
adp[c]	ADP		C10H12N5O10P2
ahcys[c]	S-Adenosyl-L-homocysteine		C14H20N6O5S
aicar[c]	5-Amino-1-(5-Phospho-D-ribosyl)imidazole-4-carboxamide		C9H13N4O8P
air[c]	5-amino-1-(5-phospho-D-ribosyl)imidazole		C8H12N3O7P
akg[c]	2-Oxoglutarate		C5H4O5
ala-L[c]	L-Alanine		C3H7NO2
allphn[c]	Allophanate		C2H3N2O3
amet[c]	S-Adenosyl-L-methionine		C15H23N6O5S
ametam[c]	S-Adenosylmethioninamine		C14H24N6O3S
amp[c]	AMP		C10H12N5O7P
anth[c]	Anthranilate		C7H6NO2
ap4a[c]	P1,P4-Bis(5'-adenosyl) tetraphosphate		C20H24N10O19P4
aps[c]	Adenosine 5'-phosphosulfate		C10H12N5O10PS
arg-L[c]	L-Arginine		C6H15N4O2
argsuc[c]	N(omega)-(L-Arginino)succinate		C10H17N4O6
asn-L[c]	L-Asparagine		C4H8N2O3
asp-L[c]	L-Aspartate		C4H6NO4
aspsa[c]	L-Aspartate 4-semialdehyde		C4H7NO3
atp[c]	ATP		C10H12N5O13P3
btd-RR[c]	(R,R)-2,3-Butanediol		C4H10O2
camp[c]	cAMP		C10H11N5O6P
cbasp[c]	N-Carbamoyl-L-aspartate		C5H6N2O5
cbp[c]	Carbamoyl phosphate		CH2NO5P
cdp[c]	CDP		C9H12N3O11P2
cdpchol[c]	CDPcholine		C14H25N4O11P2
cdpdag_SC[c]	CDPdiacylglycerol, yeast-specific		C4440H7744N300O1500P200
cer1_24[c]	Ceramide-1 (Sphinganine:n-C24:0)		C42H85NO3
cer1_26[c]	Ceramide-1 (Sphinganine:n-C26:0)		C44H89NO3
cer2_24[c]	Ceramide-2 (Phytosphingosine:n-C24:0)		C42H85NO4
cer2_26[c]	Ceramide-2 (Phytosphingosine:n-C26:0)		C44H89NO4
cer3_24[c]	Ceramide-3 (Phytosphingosine:n-C24:0OH)		C42H85NO5
cer3_26[c]	Ceramide-3 (Phytosphingosine:n-C26:0OH)		C44H89NO5
chol[c]	Choline		C5H14NO
cholp[c]	Choline phosphate		C5H13NO4P
chor[c]	chorismate		C10H8O6
cit[c]	Citrate		C6H5O7
citr-L[c]	L-Citrulline		C6H13N3O3
cmp[c]	CMP		C9H12N3O8P
co2tot[c]	CO2		CO2
coa[c]	Coenzyme A		C21H32N7O16P3S
crn[c]	L-Carnitine		C7H15NO3
csn[c]	Cytosine		C4H5N3O
ctp[c]	CTP		C9H12N3O14P3
cys-L[c]	L-Cysteine		C3H7NO2S
cyst-L[c]	L-Cystathionine		C7H14N2O4S
cytd[c]	Cytidine		C9H13N3O5
dad-2[c]	Deoxyadenosine		C10H13N5O3
dadp[c]	dADP		C10H12N5O9P2
dagpy_SC[c]	diacylglycerol pyrophosphate, yeast-specific		C3540H6544O1100P200
damp[c]	dAMP		C10H12N5O6P
datp[c]	dATP		C10H12N5O12P3
db4p[c]	3,4-dihydroxy-2-butanone 4-phosphate		C4H7O6P
dca[c]	Decanoate (n-C10:0)		C10H19O2
dcacoa[c]	Decanoyl-CoA (n-C10:0CoA)		C31H50N7O17P3S
dcamp[c]	N6-(1,2-Dicarboxyethyl)-AMP		C14H14N5O11P
dcdp[c]	dCDP		C9H12N3O10P2
dcmp[c]	dCMP		C9H12N3O7P
dctp[c]	dCTP		C9H12N3O13P3
dcyt[c]	Deoxycytidine		C9H13N3O4
ddca[c]	Dodecanoate (n-C12:0)		C12H23O2
ddcacoa[c]	Dodecanoyl-CoA (n-C12:0CoA)		C33H54N7O17P3S
dgdp[c]	dGDP		C10H12N5O10P2
dgmp[c]	dGMP		C10H12N5O7P
dgsn[c]	Deoxyguanosine		C10H13N5O4
dgtp[c]	dGTP		C10H12N5O13P3
dha[c]	Dihydroxyacetone		C3H6O3
dhap[c]	Dihydroxyacetone phosphate		C3H5O6P
dhf[c]	7,8-Dihydrofolate		C19H19N7O6
dhor-S[c]	(S)-Dihydroorotate		C5H5N2O4
din[c]	Deoxyinosine		C10H12N4O4
dkmpp[c]	2,3-diketo-5-methylthio-1-phosphopentane		C6H9O6PS
dmlz[c]	6,7-Dimethyl-8-(1-D-ribityl)lumazine		C13H18N4O6
dnad[c]	Deamino-NAD+		C21H24N6O15P2
dolp[c]	Dolichol phosphate		C15H27O4P
dpcoa[c]	Dephospho-CoA		C21H33N7O13P2S
dtdp[c]	dTDP		C10H13N2O11P2
dtmp[c]	dTMP		C10H13N2O8P
dttp[c]	dTTP		C10H13N2O14P3
dudp[c]	dUDP		C9H11N2O11P2
dump[c]	dUMP		C9H11N2O8P
duri[c]	Deoxyuridine		C9H12N2O5
dutp[c]	dUTP		C9H11N2O14P3
e4p[c]	D-Erythrose 4-phosphate		C4H7O7P
eig3p[c]	D-erythro-1-(Imidazol-4-yl)glycerol 3-phosphate		C6H9N2O6P
epist[c]	episterol		C28H46O
ergst[c]	Ergosterol		C28H44O
etoh[c]	Ethanol		C2H6O
f26bp[c]	D-Fructose 2,6-bisphosphate		C6H10O12P2
f6p[c]	D-Fructose 6-phosphate		C6H11O9P
fdp[c]	D-Fructose 1,6-bisphosphate		C6H10O12P2
fe2[c]	Fe2+		Fe
fecost[c]	fecosterol		C28H46O
fgam[c]	N2-Formyl-N1-(5-phospho-D-ribosyl)glycinamide		C8H13N2O9P
for[c]	Formate		CH1O2
fpram[c]	2-(Formamido)-N1-(5-phospho-D-ribosyl)acetamidine		C8H15N3O8P
fprica[c]	5-Formamido-1-(5-phospho-D-ribosyl)imidazole-4-carboxamide		C10H13N4O9P
fum[c]	Fumarate		C4H2O4
g1p[c]	D-Glucose 1-phosphate		C6H11O9P
g3p[c]	Glyceraldehyde 3-phosphate		C3H5O6P
g3pc[c]	sn-Glycero-3-phosphocholine		C8H20NO6P
g6p[c]	D-Glucose 6-phosphate		C6H11O9P
gal1p[c]	alpha-D-Galactose 1-phosphate		C6H11O9P
gam6p[c]	D-Glucosamine 6-phosphate		C6H13NO8P
gar[c]	N1-(5-Phospho-D-ribosyl)glycinamide		C7H14N2O8P
gdp[c]	GDP		C10H12N5O11P2
gdpmann[c]	GDP-D-mannose		C16H23N5O16P2
glc-D[c]	D-Glucose		C6H12O6
gln-L[c]	L-Glutamine		C5H10N2O3
glu-L[c]	L-Glutamate		C5H8NO4
glu5p[c]	L-Glutamate 5-phosphate		C5H8NO7P
glu5sa[c]	L-Glutamate 5-semialdehyde		C5H9NO3
glx[c]	Glyoxylate		C2H1O3
gly[c]	Glycine		C2H5NO2
glyc[c]	Glycerol		C3H8O3
glyc3p[c]	Glycerol 3-phosphate		C3H7O6P
glycogen[c]	glycogen		C6H10O5
gmp[c]	GMP		C10H12N5O8P
gsn[c]	Guanosine		C10H13N5O5
gthrd[c]	Reduced glutathione		C10H16N3O6S
gtp[c]	GTP		C10H12N5O14P3
gua[c]	Guanine		C5H5N5O
h[c]	H+		H
h2o[c]	H2O		H2O
h2s[c]	Hydrogen sulfide		H2S
hco3[c]	Bicarbonate		CHO3
hcys-L[c]	L-Homocysteine		C4H9NO2S
hdca[c]	Hexadecanoate (n-C16:0)		C16H31O2
hdcea[c]	Hexadecenoate (n-C16:1)		C16H29O2
hdcoa[c]	Hexadecenoyl-CoA (n-C16:1CoA)		C37H60N7O17P3S
his-L[c]	L-Histidine		C6H9N3O2
hisp[c]	L-Histidinol phosphate		C6H11N3O4P
histd[c]	L-Histidinol		C6H12N3O
hom-L[c]	L-Homoserine		C4H9NO3
hxan[c]	Hypoxanthine		C5H4N4O
iamac[c]	isoamyl acetate		C7H14O2
iamoh[c]	Isoamyl alcohol		C5H12O
iasp[c]	Iminoaspartate		C4H3NO4
ibutac[c]	isobutyl acetate		C6H12O2
ibutoh[c]	isobutyl alcohol		C4H10O
icit[c]	Isocitrate		C6H5O7
id3acald[c]	Indole-3-acetaldehyde		C10H9NO
idp[c]	IDP		C10H11N4O11P2
ile-L[c]	L-Isoleucine		C6H13NO2
imacp[c]	3-(Imidazol-4-yl)-2-oxopropyl phosphate		C6H7N2O5P
imp[c]	IMP		C10H11N4O8P
ind3eth[c]	Indole-3-ethanol		C10H11NO
indpyr[c]	Indolepyruvate		C11H8NO3
inost[c]	myo-Inositol		C6H12O6
ins[c]	Inosine		C10H12N4O5
ipc124_SC[c]	Inositol phosphorylceramide, ceramide-1 (24C), yeast-specific		C4800H9500N100O1100P100
ipc126_SC[c]	Inositol phosphorylceramide, ceramide-1 (26C), yeast-specific		C5000H9900N100O1100P100
ipc224_SC[c]	Inositol phosphorylceramide, ceramide-2 (24C), yeast-specific		C4800H9500N100O1200P100
ipc226_SC[c]	Inositol phosphorylceramide, ceramide-2 (26C), yeast-specific		C5000H9900N100O1200P100
ipc324_SC[c]	Inositol phosphorylceramide, ceramide-3 (24C), yeast-specific		C4800H9500N100O1300P100
ipc326_SC[c]	Inositol phosphorylceramide, ceramide-3 (26C), yeast-specific		C5000H9900N100O1300P100
itp[c]	ITP		C10H11N4O14P3
lac-D[c]	D-Lactate		C3H5O3
lac-L[c]	L-Lactate		C3H5O3
lald-L[c]	L-Lactaldehyde		C3H6O2
leu-L[c]	L-Leucine		C6H13NO2
lgt-S[c]	(R)-S-Lactoylglutathione		C13H20N3O8S
lys-L[c]	L-Lysine		C6H15N2O2
mal-L[c]	L-Malate		C4H4O5
malcoa[c]	Malonyl-CoA		C24H33N7O19P3S
man1p[c]	D-Mannose 1-phosphate		C6H11O9P
man6p[c]	D-Mannose 6-phosphate		C6H11O9P
mannan[c]	Mannan		C6H10O5
met-L[c]	L-Methionine		C5H11NO2S
methf[c]	5,10-Methenyltetrahydrofolate		C20H20N7O6
mi13456p[c]	1D-myo-Inositol 1,3,4,5,6-pentakisphosphate		C6H7O21P5
mi1p-D[c]	1D-myo-Inositol 1-phosphate		C6H11O9P
minohp[c]	myo-Inositol hexakisphosphate		C6H6O24P6
mlthf[c]	5,10-Methylenetetrahydrofolate		C20H21N7O6
mthgxl[c]	Methylglyoxal		C3H4O2
nac[c]	Nicotinate		C6H4NO2
nad[c]	Nicotinamide adenine dinucleotide		C21H26N7O14P2
nadh[c]	Nicotinamide adenine dinucleotide - reduced		C21H27N7O14P2
nadp[c]	Nicotinamide adenine dinucleotide phosphate		C21H25N7O17P3
nadph[c]	Nicotinamide adenine dinucleotide phosphate - reduced		C21H26N7O17P3
ncam[c]	Nicotinamide		C6H6N2O
nh4[c]	Ammonium		H4N
nicrnt[c]	Nicotinate D-ribonucleotide		C11H12NO9P
nmn[c]	NMN		C11H14N2O8P
oaa[c]	Oxaloacetate		C4H2O5
occoa[c]	Octanoyl-CoA (n-C8:0CoA)		C29H46N7O17P3S
ocdca[c]	octadecanoate (n-C18:0)		C18H35O2
ocdcea[c]	octadecenoate (n-C18:1)		C18H33O2
ocdcya[c]	octadecadienoate (n-C18:2)		C18H31O2
ocdycacoa[c]	Octadecynoyl-CoA (n-C18:2CoA)		C39H62N7O17P3S
octa[c]	octanoate (n-C8:0)		C8H15O2
odecoa[c]	Octadecenoyl-CoA (n-C18:1CoA)		C39H64N7O17P3S
oh1[c]	hydroxide ion		HO
orn[c]	Ornithine		C5H13N2O2
orot[c]	Orotate		C5H3N2O4
orot5p[c]	Orotidine 5'-phosphate		C10H10N2O11P
pa_SC[c]	Phosphatidate, yeast-specific		C3540H6544O800P100
pacald[c]	Phenylacetaldehyde		C8H8O
pan4p[c]	Pantetheine 4'-phosphate		C11H21N2O7PS
pap[c]	Adenosine 3',5'-bisphosphate		C10H11N5O10P2
paps[c]	3'-Phosphoadenylyl sulfate		C10H11N5O13P2S
pc_SC[c]	Phosphatidylcholine, yeast-specific		C4040H7844N100O800P100
pe_SC[c]	phosphatidylethanolamine, yeast-specific		C3740H7244N100O800P100
pep[c]	Phosphoenolpyruvate		C3H2O6P
phe-L[c]	L-Phenylalanine		C9H11NO2
pheac[c]	Phenethyl acetate		C10H12O2
phom[c]	O-Phospho-L-homoserine		C4H8NO6P
phpyr[c]	Phenylpyruvate		C9H7O3
pi[c]	Phosphate		HO4P
pmtcoa[c]	Palmitoyl-CoA (n-C16:0CoA)		C37H62N7O17P3S
pphn[c]	Prephenate		C10H8O6
ppi[c]	Diphosphate		HO7P2
ppmi12346p[c]	5-Diphosphoinositol pentakisphosphate		C6H6O27P7
ppmi1346p[c]	Diphosphoinositol tetrakisphosphate		C6H7O24P6
pram[c]	5-Phospho-beta-D-ribosylamine		C5H11NO7P
pran[c]	N-(5-Phospho-D-ribosyl)anthranilate		C12H13NO9P
prbamp[c]	1-(5-Phosphoribosyl)-AMP		C15H19N5O14P2
prbatp[c]	1-(5-Phosphoribosyl)-ATP		C15H19N5O20P4
prfp[c]	1-(5-Phosphoribosyl)-5-[(5-phosphoribosylamino)methylideneamino]imidazole-4-carboxamide		C15H21N5O15P2
prlp[c]	5-[(5-phospho-1-deoxyribulos-1-ylamino)methylideneamino]-1-(5-phosphoribosyl)imidazole-4-carboxamide		C15H21N5O15P2
pro-L[c]	L-Proline		C5H9NO2
prpp[c]	5-Phospho-alpha-D-ribose 1-diphosphate		C5H8O14P3
ps_SC[c]	phosphatidylserine, yeast-specific		C3840H7144N100O1000P100
pser-L[c]	O-Phospho-L-serine		C3H6NO6P
ptd135bp_SC[c]	1-Phosphatidyl-D-myo-inositol 3,5-bisphosphate, yeast-specific		C4140H7444O1900P300
ptd145bp_SC[c]	1-Phosphatidyl-D-myo-inositol 4,5-bisphosphate, yeast-specific		C4140H7444O1900P300
ptd1ino_SC[c]	phosphatidyl-1D-myo-inositol, yeast-specific		C4140H7644O1300P100
ptd2meeta_SC[c]	Phosphatidyl-N-dimethylethanolamine		C3940H7644N100O800P100
ptd3ino_SC[c]	phosphatidyl-1D-myo-3-inositol, yeast-specific		C4140H7544O1600P200
ptd4ino_SC[c]	phosphatidyl-1D-myo-4-inositol, yeast specific		C4140H7544O1600P200
ptdmeeta_SC[c]	Phosphatidyl-N-methylethanolamine, yeast-specific		C3840H7444N100O800P100
ptrc[c]	Putrescine		C4H14N2
pyam5p[c]	Pyridoxamine 5'-phosphate		C8H12N2O5P
pydam[c]	Pyridoxamine		C8H13N2O2
pyr[c]	Pyruvate		C3H3O3
quln[c]	Quinolinate		C7H3NO4
r1p[c]	alpha-D-Ribose 1-phosphate		C5H9O8P
r5p[c]	alpha-D-Ribose 5-phosphate		C5H9O8P
rib-D[c]	D-Ribose		C5H10O5
ribflv[c]	Riboflavin		C17H20N4O6
rnam[c]	N-Ribosylnicotinamide		C11H15N2O5
ru5p-D[c]	D-Ribulose 5-phosphate		C5H9O8P
s17bp[c]	Sedoheptulose 1,7-bisphosphate		C7H12O13P2
s7p[c]	Sedoheptulose 7-phosphate		C7H13O10P
saccrp-L[c]	L-Saccharopine		C11H19N2O6
ser-L[c]	L-Serine		C3H7NO3
skm[c]	Shikimate		C7H9O5
skm5p[c]	Shikimate 5-phosphate		C7H8O8P
so3[c]	Sulfite		O3S
so4[c]	Sulfate		O4S
spmd[c]	Spermidine		C7H22N3
stcoa[c]	Stearoyl-CoA (n-C18:0CoA)		C39H66N7O17P3S
succ[c]	Succinate		C4H4O4
suchms[c]	O-Succinyl-L-homoserine		C8H12NO6
sucsal[c]	Succinic semialdehyde		C4H5O3
tdcoa[c]	Tetradecanoyl-CoA (n-C14:0CoA)		C35H58N7O17P3S
thf[c]	5,6,7,8-Tetrahydrofolate		C19H21N7O6
thm[c]	Thiamin		C12H17N4OS
thmmp[c]	Thiamin monophosphate		C12H16N4O4PS
thmpp[c]	Thiamine diphosphate		C12H16N4O7P2S
thr-L[c]	L-Threonine		C4H9NO3
thym[c]	Thymine		C5H6N2O2
thymd[c]	Thymidine		C10H14N2O5
trdox[c]	Oxidized thioredoxin		X
trdrd[c]	Reduced thioredoxin		XH2
tre[c]	Trehalose		C12H22O11
tre6p[c]	alpha,alpha'-Trehalose 6-phosphate		C12H21O14P
triglyc_SC[c]	triglyceride, yeast-specific		C5160H9566O600
trp-L[c]	L-Tryptophan		C11H12N2O2
ttdca[c]	tetradecanoate (n-C14:0)		C14H27O2
tyr-L[c]	L-Tyrosine		C9H11NO3
udp[c]	UDP		C9H11N2O12P2
udpg[c]	UDPglucose		C15H22N2O17P2
udpgal[c]	UDPgalactose		C15H22N2O17P2
ump[c]	UMP		C9H11N2O9P
ura[c]	Uracil		C4H4N2O2
urea[c]	Urea		CH4N2O
uri[c]	Uridine		C9H12N2O6
utp[c]	UTP		C9H11N2O15P3
val-L[c]	L-Valine		C5H11NO2
xan[c]	Xanthine		C5H4N4O2
xmp[c]	Xanthosine 5'-phosphate		C10H11N4O9P
xtsn[c]	Xanthosine		C10H12N4O6
xu5p-D[c]	D-Xylulose 5-phosphate		C5H9O8P
xyl-D[c]	D-Xylose		C5H10O5
xylt[c]	Xylitol		C5H12O5
xylu-D[c]	D-Xylulose		C5H10O5
zymst[c]	zymosterol		C27H44O
2hb[e]	2-Hydroxybutyrate		C4H7O3
2mbac[e]	2-methylbutyl acetate		C7H14O2
2mbald[e]	2-methylbutyraldehyde		C5H10O
2mbtoh[e]	2-methyl-1-butanol		C5H12O
2mppal[e]	2-methylpropanal		C4H8O
2phetoh[e]	2-phenylethanol		C8H10O
3c3hmp[e]	3-Carboxy-3-hydroxy-4-methylpentanoate		C7H10O5
3mbald[e]	3-Methylbutanal		C5H10O
3mop[e]	(S)-3-Methyl-2-oxopentanoate		C6H9O3
4abut[e]	4-Aminobutanoate		C4H9NO2
4abz[e]	4-Aminobenzoate		C7H6NO2
Nbfortyr[e]	N,N-bisformyl-dityrosine		C20H22N2O8
ac[e]	Acetate		C2H3O2
acald[e]	Acetaldehyde		C2H4O
aces[e]	Acetic ester		C4H8O2
akg[e]	2-Oxoglutarate		C5H4O5
ala-L[e]	L-Alanine		C3H7NO2
arg-L[e]	L-Arginine		C6H15N4O2
asn-L[e]	L-Asparagine		C4H8N2O3
asp-L[e]	L-Aspartate		C4H6NO4
btd-RR[e]	(R,R)-2,3-Butanediol		C4H10O2
cit[e]	Citrate		C6H5O7
co2tot[e]	CO2		CO2
cys-L[e]	L-Cysteine		C3H7NO2S
dttp[e]	dTTP		C10H13N2O14P3
epist[e]	episterol		C28H46O
ergst[e]	Ergosterol		C28H44O
etoh[e]	Ethanol		C2H6O
fecost[e]	fecosterol		C28H46O
for[e]	Formate		CH1O2
fum[e]	Fumarate		C4H2O4
g3pc[e]	sn-Glycero-3-phosphocholine		C8H20NO6P
gam6p[e]	D-Glucosamine 6-phosphate		C6H13NO8P
glc-D[e]	D-Glucose		C6H12O6
gln-L[e]	L-Glutamine		C5H10N2O3
glu-L[e]	L-Glutamate		C5H8NO4
glx[e]	Glyoxylate		C2H1O3
gly[e]	Glycine		C2H5NO2
glyc[e]	Glycerol		C3H8O3
gua[e]	Guanine		C5H5N5O
h[e]	H+		H
h2o[e]	H2O		H2O
hdcea[e]	Hexadecenoate (n-C16:1)		C16H29O2
his-L[e]	L-Histidine		C6H9N3O2
hxan[e]	Hypoxanthine		C5H4N4O
iamac[e]	isoamyl acetate		C7H14O2
iamoh[e]	Isoamyl alcohol		C5H12O
ibutac[e]	isobutyl acetate		C6H12O2
ibutoh[e]	isobutyl alcohol		C4H10O
id3acald[e]	Indole-3-acetaldehyde		C10H9NO
ile-L[e]	L-Isoleucine		C6H13NO2
ind3eth[e]	Indole-3-ethanol		C10H11NO
inost[e]	myo-Inositol		C6H12O6
lac-D[e]	D-Lactate		C3H5O3
lac-L[e]	L-Lactate		C3H5O3
leu-L[e]	L-Leucine		C6H13NO2
lys-L[e]	L-Lysine		C6H15N2O2
mal-L[e]	L-Malate		C4H4O5
met-L[e]	L-Methionine		C5H11NO2S
nac[e]	Nicotinate		C6H4NO2
nadp[e]	Nicotinamide adenine dinucleotide phosphate		C21H25N7O17P3
nh4[e]	Ammonium		H4N
oaa[e]	Oxaloacetate		C4H2O5
ocdca[e]	octadecanoate (n-C18:0)		C18H35O2
ocdcea[e]	octadecenoate (n-C18:1)		C18H33O2
ocdcya[e]	octadecadienoate (n-C18:2)		C18H31O2
orn[e]	Ornithine		C5H13N2O2
pacald[e]	Phenylacetaldehyde		C8H8O
pap[e]	Adenosine 3',5'-bisphosphate		C10H11N5O10P2
phe-L[e]	L-Phenylalanine		C9H11NO2
pheac[e]	Phenethyl acetate		C10H12O2
pi[e]	Phosphate		HO4P
pro-L[e]	L-Proline		C5H9NO2
ptrc[e]	Putrescine		C4H14N2
pyr[e]	Pyruvate		C3H3O3
ser-L[e]	L-Serine		C3H7NO3
so3[e]	Sulfite		O3S
so4[e]	Sulfate		O4S
spmd[e]	Spermidine		C7H22N3
succ[e]	Succinate		C4H4O4
thr-L[e]	L-Threonine		C4H9NO3
thym[e]	Thymine		C5H6N2O2
trp-L[e]	L-Tryptophan		C11H12N2O2
ttdca[e]	tetradecanoate (n-C14:0)		C14H27O2
tyr-L[e]	L-Tyrosine		C9H11NO3
urea[e]	Urea		CH4N2O
val-L[e]	L-Valine		C5H11NO2
xan[e]	Xanthine		C5H4N4O2
xyl-D[e]	D-Xylose		C5H10O5
xylt[e]	Xylitol		C5H12O5
zymst[e]	zymosterol		C27H44O
1p3h5c[m]	L-1-Pyrroline-3-hydroxy-5-carboxylate		C5H6NO3
1pyr5c[m]	1-Pyrroline-5-carboxylate		C5H6NO2
23dhmb[m]	(R)-2,3-Dihydroxy-3-methylbutanoate		C5H9O4
23dhmp[m]	(R)-2,3-Dihydroxy-3-methylpentanoate		C6H11O4
2ahbut[m]	(S)-2-Aceto-2-hydroxybutanoate		C6H9O4
2dda7p[m]	2-Dehydro-3-deoxy-D-arabino-heptonate 7-phosphate		C7H10O10P
2mbald[m]	2-methylbutyraldehyde		C5H10O
2mbtoh[m]	2-methyl-1-butanol		C5H12O
2mcit[m]	2-Methylcitrate		C7H7O7
2mppal[m]	2-methylpropanal		C4H8O
2obut[m]	2-Oxobutanoate		C4H5O3
2oxoadp[m]	2-Oxoadipate		C6H6O5
2phetoh[m]	2-phenylethanol		C8H10O
34hpp[m]	3-(4-Hydroxyphenyl)pyruvate		C9H7O4
3c3hmp[m]	3-Carboxy-3-hydroxy-4-methylpentanoate		C7H10O5
3mbald[m]	3-Methylbutanal		C5H10O
3mob[m]	3-Methyl-2-oxobutanoate		C5H7O3
3mop[m]	(S)-3-Methyl-2-oxopentanoate		C6H9O3
4hglusa[m]	L-4-Hydroxyglutamate semialdehyde		C5H9NO4
5fthf[m]	5-Formyltetrahydrofolate		C20H21N7O7
ac[m]	Acetate		C2H3O2
acald[m]	Acetaldehyde		C2H4O
accoa[m]	Acetyl-CoA		C23H34N7O17P3S
acg5p[m]	N-Acetyl-L-glutamyl 5-phosphate		C7H9NO8P
acg5sa[m]	N-Acetyl-L-glutamate 5-semialdehyde		C7H10NO4
acglu[m]	N-Acetyl-L-glutamate		C7H9NO5
acorn[m]	N2-Acetyl-L-ornithine		C7H14N2O3
acrn[m]	O-Acetylcarnitine		C9H17NO4
adp[m]	ADP		C10H12N5O10P2
akg[m]	2-Oxoglutarate		C5H4O5
ala-L[m]	L-Alanine		C3H7NO2
alac-S[m]	(S)-2-Acetolactate		C5H7O4
alpam[m]	S-aminomethyldihydrolipoamide		C9H21N2OS2
alpro[m]	S-Aminomethyldihydrolipoylprotein		CH6NS2X
amp[m]	AMP		C10H12N5O7P
asp-L[m]	L-Aspartate		C4H6NO4
atp[m]	ATP		C10H12N5O13P3
b124tc[m]	But-1-ene-1,2,4-tricarboxylate		C7H5O6
cdpdag_SC[m]	CDPdiacylglycerol, yeast-specific		C4440H7744N300O1500P200
cit[m]	Citrate		C6H5O7
cmp[m]	CMP		C9H12N3O8P
co2tot[m]	CO2		CO2
coa[m]	Coenzyme A		C21H32N7O16P3S
crn[m]	L-Carnitine		C7H15NO3
ctp[m]	CTP		C9H12N3O14P3
dhap[m]	Dihydroxyacetone phosphate		C3H5O6P
dhlam[m]	Dihydrolipoamide		C8H17NOS2
dhlpro[m]	Dihydrolipolprotein		H2S2X
e4hglu[m]	L-erythro-4-Hydroxyglutamate		C5H8NO5
e4p[m]	D-Erythrose 4-phosphate		C4H7O7P
etoh[m]	Ethanol		C2H6O
fad[m]	Flavin adenine dinucleotide oxidized		C27H31N9O15P2
fadh2[m]	Flavin adenine dinucleotide reduced		C27H33N9O15P2
fe2[m]	Fe2+		Fe
fum[m]	Fumarate		C4H2O4
gdp[m]	GDP		C10H12N5O11P2
glu-L[m]	L-Glutamate		C5H8NO4
glu5sa[m]	L-Glutamate 5-semialdehyde		C5H9NO3
gly[m]	Glycine		C2H5NO2
glyc3p[m]	Glycerol 3-phosphate		C3H7O6P
gtp[m]	GTP		C10H12N5O14P3
h[m]	H+		H
h2o[m]	H2O		H2O
hcit[m]	2-Hydroxybutane-1,2,4-tricarboxylate		C7H7O7
hicit[m]	Homoisocitrate		C7H7O7
iamoh[m]	Isoamyl alcohol		C5H12O
ibutoh[m]	isobutyl alcohol		C4H10O
icit[m]	Isocitrate		C6H5O7
id3acald[m]	Indole-3-acetaldehyde		C10H9NO
ile-L[m]	L-Isoleucine		C6H13NO2
ind3eth[m]	Indole-3-ethanol		C10H11NO
lac-D[m]	D-Lactate		C3H5O3
lpam[m]	Lipoamide		C8H15NOS2
lpro[m]	Lipoylprotein		S2X
mal-L[m]	L-Malate		C4H4O5
methf[m]	5,10-Methenyltetrahydrofolate		C20H20N7O6
micit[m]	methylisocitrate		C7H7O7
mlthf[m]	5,10-Methylenetetrahydrofolate		C20H21N7O6
nad[m]	Nicotinamide adenine dinucleotide		C21H26N7O14P2
nadh[m]	Nicotinamide adenine dinucleotide - reduced		C21H27N7O14P2
nadp[m]	Nicotinamide adenine dinucleotide phosphate		C21H25N7O17P3
nadph[m]	Nicotinamide adenine dinucleotide phosphate - reduced		C21H26N7O17P3
nh4[m]	Ammonium		H4N
oaa[m]	Oxaloacetate		C4H2O5
oh1[m]	hydroxide ion		HO
orn[m]	Ornithine		C5H13N2O2
oxag[m]	Oxaloglutarate		C7H5O7
pa_SC[m]	Phosphatidate, yeast-specific		C3540H6544O800P100
pacald[m]	Phenylacetaldehyde		C8H8O
pan4p[m]	Pantetheine 4'-phosphate		C11H21N2O7PS
pap[m]	Adenosine 3',5'-bisphosphate		C10H11N5O10P2
pe_SC[m]	phosphatidylethanolamine, yeast-specific		C3740H7244N100O800P100
pep[m]	Phosphoenolpyruvate		C3H2O6P
pi[m]	Phosphate		HO4P
ppcoa[m]	Propanoyl-CoA		C24H36N7O17P3S
ppi[m]	Diphosphate		HO7P2
pro-L[m]	L-Proline		C5H9NO2
ps_SC[m]	phosphatidylserine, yeast-specific		C3840H7144N100O1000P100
pyr[m]	Pyruvate		C3H3O3
q6[m]	Ubiquinone-6		C39H58O4
q6h2[m]	Ubiquinol-6		C39H60O4
sdhlam[m]	S-Succinyldihydrolipoamide		C12H20NO4S2
ser-L[m]	L-Serine		C3H7NO3
succ[m]	Succinate		C4H4O4
succoa[m]	Succinyl-CoA		C25H35N7O19P3S
thf[m]	5,6,7,8-Tetrahydrofolate		C19H21N7O6
thr-L[m]	L-Threonine		C4H9NO3
tyr-L[m]	L-Tyrosine		C9H11NO3
val-L[m]	L-Valine		C5H11NO2
asp-L[n]	L-Aspartate		C4H6NO4
co2tot[n]	CO2		CO2
h[n]	H+		H
h2o[n]	H2O		H2O
hco3[n]	Bicarbonate		CHO3
cer1_24[r]	Ceramide-1 (Sphinganine:n-C24:0)		C42H85NO3
cer1_26[r]	Ceramide-1 (Sphinganine:n-C26:0)		C44H89NO3
cer2_24[r]	Ceramide-2 (Phytosphingosine:n-C24:0)		C42H85NO4
cer2_26[r]	Ceramide-2 (Phytosphingosine:n-C26:0)		C44H89NO4
coa[r]	Coenzyme A		C21H32N7O16P3S
dolmanp[r]	Dolichyl phosphate D-mannose		C21H38O9P
dolp[r]	Dolichol phosphate		C15H27O4P
h[r]	H+		H
hexccoa[r]	Hexacosanoyl-CoA (n-C26:0CoA)		C47H82N7O17P3S
mannan[r]	Mannan		C6H10O5
psphings[r]	Phytosphingosine		C18H40NO3
sphgn[r]	Sphinganine		C18H40NO2
ttccoa[r]	tetracosanoyl-CoA (n-C24:0CoA)		C45H78N7O17P3S
asn-L[v]	L-Asparagine		C4H8N2O3
co2tot[v]	CO2		CO2
glc-D[v]	D-Glucose		C6H12O6
gln-L[v]	L-Glutamine		C5H10N2O3
glycogen[v]	glycogen		C6H10O5
h[v]	H+		H
h2o[v]	H2O		H2O
ile-L[v]	L-Isoleucine		C6H13NO2
leu-L[v]	L-Leucine		C6H13NO2
pe_SC[v]	phosphatidylethanolamine, yeast-specific		C3740H7244N100O800P100
ps_SC[v]	phosphatidylserine, yeast-specific		C3840H7144N100O1000P100
tre[v]	Trehalose		C12H22O11
tyr-L[v]	L-Tyrosine		C9H11NO3

## Sheet: Thermo names
Metabolite (don't change)	Name in model
acetaldehyde	acald
acetate	ac
acetoacetate	acac
acetoacetyl-CoA	aacoa
acetone
acetyl-CoA	accoa
acetyl-phosphate
aconitatecis
adenine	ade
adenosine	adn
adenosinephosphosulfate	aps
adenylosuccinate
ADP	adp
alanine	ala-L
ammonia	nh4
AMP	amp
arabinose	arab-L
arabinose-5-phosphate
asparagine-L	asn-L
aspartate	asp-L
ATP	atp
1,3-bisphosphoglycerate	13dpg
butanal
n-butanol
butyrate
carbamate
carbamoyl-phosphate	cbp
cdp	cdp
cellobiose
citrate	cit
isocitrate	icit
cmp	cmp
CO2 (g)
CO2 (tot)	co2tot
CoA	coa
CoA-glutathione
CO (aq)
CO (g)
creatine
creatinine
ctp	ctp
cAMP	camp
cysteine-L	cys-L
cystine-L
cytidine	cytd
Cytochrome C ox
Cytochrome C red
cytosine	csn
deoxyadenosine	dad-2
dADP	dadp
dAMP	damp
dATP	datp
deoxyribose	drib
deoxyribose-1-phosphate
deoxyribose-5-phosphate
dda7phos	2dda7phos
dhq	3dhq
dhsk	3dhsk
dihydroxyacetone	dha
dihydroxyacetone-phosphate	dhap
erythrose-4-phosphate	e4p
ethane (aq)
ethanol	etoh
ethylacetate
FADenz ox	fad
FADenz red	fadh2
FAD ox
FAD red
Ferredoxin ox
Ferredoxin red
ferric
ferrous
FMN ox	fmn
FMN red	fmnh2
formate	for
fructose	fru
fructose-16-phosphate	fdp
fructose-6-phosphate	f6p
fumarate	fum
galactono-14-lactone
galactose	gal
galactose-1-phosphate	gal1p
galactose-6-phosphate
GDP	gdp
gluconolactone
gluconolactone-6-phosphate	6pgl
glucose	glc-D
glucose-1-phosphate	g1p
glucose-6-phosphate	g6p
glutamate	glu-L
glutamine	gln-L
glutathione ox	gthox
glutathione red	gthrd
glyceraldehyde	glyald
glyceraldehyde-3-phosphate	g3p
glycerate
glycerol	glyc
glycerol-3-phosphate	glyc3p
glycine	gly
glycolate
glycylglycine
glyoxylate	glx
GMP	gmp
GTP	gtp
guanine	gua
guanosine	gsn
H2 (aq)
H2 (g)
H2O	h2o
h2o2 (aq)	h2o2
h2s (aq)	h2s
hydroxy-2-oxoglutarate	4h2oglt
hydroxyglutarate
hydroxypropionateb
hydroxypyruvate
hypoxanthine	hxan
I2cr
iditol
IDP	idp
IMP	imp
indole
inosine	ins
iodide (ion)
isomaltose
ITP	itp
ketodeoxyphosphogluconate
alpha-ketoglutaramate
alpha-ketoglutarate	akg
lactate	lac-D
lactose
lactulose
isoleucine-L	ile-L
leucine-L	leu-L
lyxose
malate	mal-L
maleate
maltose	malt
malyl-CoA
mannitol-1-phosphate
mannitol-D
mannose	man
mannose-1-phosphate	man1p
mannose-6-phosphate	man6p
methane (aq)
methane (g)
methanol
methionine-L	met-L
methyl-2-oxopentanoate	4mop
methylmalate
methylmaleate
methylmalonyl-CoA
N2 (aq)
N2 (g)
N2O (aq)
NAD (ox)	nad
NADP (ox)	nadp
NADPH (red)	nadph
NADH (red)	nadh
nicotinamideribonucleotide
nitrate
nitrite
no (aq)
o2 (aq)	o2
o2 (g)
oxalate
oxaloacetate	oaa
oxalosuccinate
oxalyl-CoA
oxoproline
palmitate
PEP	pep
phenylalanine-L	phe-L
6-phosphogluconate	6pgc
2-phosphoglycerate	2pg
3-phosphoglycerate	3pg
phosphohydroxypyruvate	3php
phosphoserine	pser-L
Pi	pi
Ppi	ppi
2-propanol
n-propanol
propanoyl-CoA	ppcoa
PRPP	prpp
pyruvate	pyr
retinal
retinol
ribitol
ribose	rib-D
ribose-1-phosphate	r1p
ribose-5-phosphate	r5p
ribulose
ribulose-5-phosphate	ru5p-D
sedoheptulose-7-phosphate	s7p
serine-L	ser-L
shikimate	skm
sorbitol	sbt-D
sorbitol-6-phosphate
sorbose
succinate	succ
succinyl-CoA	succoa
sucrose	sucr
sulfate	so4
sulfite	so3
sulfurcr
tdp	thmpp
thioredoxin ox	trdox
thioredoxin red	trdrd
threonine	thr-L
thymidine	thymd
thymine	thym
tmp	thmmp
transcinnamate
trehalose	tre
tryptophan-L	trp-L
ttp	thmtp
tyrosine-L	tyr-L
ubiquinone ox	q6
ubiquinone red	q6h2
udp	udp
ump	ump
uracil	ura
urate
urea	urea
uric acid
uridine	uri
utp	utp
valine-L	val-L
xanthine	xan
xanthosine	xtsn
XDP
XMP	xmp
XTP
xylitol	xylt
xylose	xyl-D
xylulose	xylu-D
xylulose-5-phos	xu5p-D
sedoheptulose-1,7-bisphos	s17bp
acetoin	actn-R
HCO3	hco3
UDPglucose	udpg
4-Phospho-L-aspartate	4pasp
2-Hydroxybutane-1,2,4-tricarboxylate	hcit
ornithine-L	orn
citrulline-L	citr-L
N6-(1,2-Dicarboxyethyl)-AMP	dcamp
N-Carbamoyl-L-aspartate	cbasp
glutamate-5-phos	glu5p
3-(4-Hydroxyphenyl)pyruvate	34hpp
trehalose-6-phos	tre6p
glutamate-5-semialdehyde	glu5sa
phenylpyruvate	phpyr
N(omega)-(L-Arginino)succinate	argsuc
arginine-L	arg-L
fructose-2,6-bisphos	f26bp
C'-(3-Indolyl)-glycerol 3-phosphate	3ig3p
indolepyruvate	indpyr

## Sheet: Thermo data
acetaldehyde
	-139	-212.23	0	4
acetate
	-369.31	-486.01	-1	3		4.75481
	-396.45	-485.76	0	4
acetoacetate
	-482.49	NaN	0	5
acetoacetyl-CoA
	-285.32	NaN	0	5
acetone
	-159.7	-221.71	0	6
acetyl-CoA
	-180.36	NaN	0	3
acetyl-phosphate
	-1219.49	NaN	-2	3
	-1269.08	NaN	-1	4
	-1298.26	NaN	0	5
aconitatecis
	-917.13	NaN	-3	3
adenine
	313.4	129.5	0	5
	289.43	109.4	1	6
adenosine
	-194.5	-621.3	0	13
	-214.28	-637.7	1	14
adenosinephosphosulfate
	-1541.98	NaN	-1	12
adenylosuccinate
	-1650.53	NaN	-4	14
	-1688.95	NaN	-3	15
ADP
	-1906.13	-2626.54	-3	12
	-1947.1	-2620.94	-2	13
	-1971.98	-2638.54	-1	14
alanine
	-314.663	NaN	-1	6		MODIFIED TO YIELD pK			9.87
	-371	-554.8	0	7
	-384.414	NaN	1	8		MODIFIED TO YIELD pK			2.35
ammonia
	-26.5	-80.29	0	3
	-79.31	-132.51	1	4
AMP
	-1040.45	-1635.37	-2	12
	-1078.86	-1629.97	-1	13
	-1101.63	-1648.07	0	14
arabinose
	-742.23	-1043.79	0	10
arabinose-5-phosphate
	-1598.34	NaN	-2	9
	-1636.53	NaN	-1	10
asparagine-L
	-525.93	-766.09	0	8
aspartate
	-639.828	NaN	-2	5		MODIFIED TO YIELD pK			9.82
	-695.88	-943.41	-1	6
	-717.912	NaN	0	7		MODIFIED TO YIELD pK			3.86
	-729.899	NaN	1	8		MODIFIED TO YIELD pK			2.1
ATP
	-2768.1	-3619.21	-4	12		7.59999
	-2811.48	-3612.91	-3	13		4.67773
	-2838.18	-3627.91	-2	14
1,3-bisphosphoglycerate
	-2356.14	NaN	-4	4
	-2401.58	NaN	-3	5
butanal
	-129.87	NaN	0	8
n-butanol
	-171.84	NaN	0	10
butyrate
	-352.63	NaN	-1	7
carbamate
	-377.65	NaN	-1	2
carbamoyl-phosphate
	-1231.95	NaN	-2	2
	-1281.56	NaN	-1	3
	-1310.73	NaN	0	4
cdp
	-1711.63	NaN	-3	12
	-1752.6	NaN	-2	13
	-1779.77	NaN	-1	14
cellobiose
	-1585.94	NaN	0	22
citrate
	-1162.69	-1515.11	-3	5
	-1199.18	-1518.46	-2	6
	-1226.33	-1520.88	-1	7
isocitrate
	-1156.04	NaN	-3	5
	-1192.57	NaN	-2	6
	-1219.47	NaN	-1	7
cmp
	-845.95	NaN	-2	12
	-884.36	NaN	-1	13
	-909.45	NaN	0	14
CO2 (g)
	-394.36	-393.5	0	0
CO2 (tot)
	-527.81	-677.14	-2	0
	-586.77	-691.99	-1	1
	-623.11	-699.63	0	2
CoA
	0	NaN	-1	0
	-47.83	NaN	0	1
CoA-glutathione
	-35.85	NaN	-1	15
CO (aq)
	-119.9	-120.96	0	0
CO (g)
	-137.17	-110.53	0	0
creatine
	-259.2	NaN	0	9
creatinine
	-23.14	NaN	0	7
ctp
	-2573.6	NaN	-4	12
	-2616.98	NaN	-3	13
	-2645.98	NaN	-2	14
cAMP
	-629.68	NaN	-1	7
cysteine-L
	-229.925	NaN	-2	5		MODIFIED TO YIELD pK			10.7
	-291	NaN	-1	6		8.37786
	-338.82	NaN	0	7
	-349.665	NaN	1	8		MODIFIED TO YIELD pK			1.9
cystine-L
	-666.51	NaN	0	12
cytidine
	0	NaN	0	13
	-22.09	NaN	1	14
CytochromeC ox
	0	NaN	3	0
CytochromeC red
	-24.51	NaN	2	0
cytosine
	507.9	NaN	0	5
	481.65	NaN	1	6
deoxyadenosine
	-46.64	NaN	0	13
	-66.42	NaN	1	14
dADP
	-1758.27	NaN	-3	12
	-1799.24	NaN	-2	13
	-1824.12	NaN	-1	14
dAMP
	-892.59	NaN	-2	12
	-931	NaN	-1	13
	-953.77	NaN	0	14
dATP
	-2620.24	NaN	-4	12
	-2663.62	NaN	-3	13
	-2690.32	NaN	-2	14
deoxyribose
	-604.14	NaN	0	10
deoxyribose-1-phosphate
	-1439.84	NaN	-2	9
	-1478.02	NaN	-1	10
deoxyribose-5-phosphate
	-1447.92	NaN	-2	9
	-1486.11	NaN	-1	10
dda7phos
	-1871.21	NaN	-3	10
	-1910.03	NaN	-2	11
dhq
	-854.56	NaN	-1	9
	-883.67	NaN	0	10
dhsk
	-621.15	NaN	-1	7
	-646.84	NaN	0	8
dihydroxyacetone
	-451	NaN	0	6
dihydroxyacetone-phosphate
	-1296.26	NaN	-2	5
	-1328.8	NaN	-1	6
erythrose-4-phosphate
	-1431.54	NaN	-2	7
	-1468.18	NaN	-1	8
ethane (aq)
	-17.01	-102.09	0	6
ethanol
	-181.64	-288.3	0	6
ethylacetate
	-337.65	-482	0	8
FADenz ox
	0	NaN	-2	31
FADenz red
	-88.6	NaN	-2	33
FAD ox
	0	NaN	-2	31
FAD red
	-38.88	NaN	-2	33
Ferredoxin ox
	0	NaN	1	0
Ferredoxin red
	38.07	NaN	0	0
ferric
	-4.7	-48.5	3	0
ferrous
	-78.9	-89.1	2	0
FMN ox
	0	NaN	-2	19
FMN red
	-38.88	NaN	-2	21
formate
	-351	-425.55	-1	1
fructose
	-915.51	-1259.38	0	12
fructose-16-phosphate
	-2601.4	-3343.25	-4	10
	-2639.36	-3341.45	-3	11
	-2673.89	-3339.65	-2	12
fructose-6-phosphate
	-1760.8	-2265.17	-2	11
	-1796.6	-2263.37	-1	12
fumarate
	-601.87	-777.39	-2	2
	-628.14	-774.46	-1	3
	-645.8	-774.88	0	4
galactono-14-lactone
	-905.34	NaN	0	10
galactose
	-908.93	-1255.2	0	12
galactose-1-phosphate
	-1756.69	NaN	-2	11
	-1791.77	NaN	-1	12
galactose-6-phosphate
	-1756.81	NaN	-2	11
	-1793.57	NaN	-1	12
GDP
	-1655.41	NaN	-4	11
	-1711.86	NaN	-3	12
	-1752.84	NaN	-2	13
gluconolactone
	-903.5	NaN	0	10
gluconolactone-6-phosphate
	-1746.08	NaN	-2	9
	-1782.73	NaN	-1	10
glucose
	-915.9	-1262.19	0	12
glucose-1-phosphate
	-1756.87	NaN	-2	11
	-1793.98	NaN	-1	12
glucose-6-phosphate
	-1763.94	-2276.44	-2	11
	-1800.59	-2274.64	-1	12
glutamate
	-643.245	NaN	-2	7		MODIFIED TO YIELD pK			9.5
	-697.47	-979.89	-1	8
	-720.872	NaN	0	9		MODIFIED TO YIELD pK			4.1
	-732.859	NaN	1	10		MODIFIED TO YIELD pK			2.1
glutamine
	-476.078	NaN	-1	9		MODIFIED TO YIELD pK			9.1
	-528.02	-805	0	10
	-540.577	NaN	1	11		MODIFIED TO YIELD pK			2.2
glutathione ox
	0	NaN	-2	30
glutathione red
	34.17	NaN	-2	15
	-13.44	NaN	-1	16
glyceraldehyde
	-440.02	NaN	0	6
glyceraldehyde-3-phosphate
	-1288.6	NaN	-2	5
	-1321.14	NaN	-1	6
glycerate
	-661.01	NaN	-1	5
glycerol
	-497.48	-676.55	0	8
glycerol-3-phosphate
	-1358.96	-1724.59	-2	7
	-1397.04	-1722.79	-1	8
glycine
	-323.973	NaN	-1	4		MODIFIED TO YIELD pK			9.8
	-379.91	-523	0	5
	-393.609	NaN	1	6		MODIFIED TO YIELD pK			2.4
glycolate
	-530.95	NaN	-1	3
glycylglycine
	-520.2	-734.25	0	8
glyoxylate
	-468.6	NaN	-1	1
GMP
	-789.59	NaN	-3	11
	-846.27	NaN	-2	12
	-884.69	NaN	-1	13
GTP
	-2514.24	NaN	-5	11
	-2573.75	NaN	-4	12
	-2617.13	NaN	-3	13
guanine
	560.41	NaN	-1	4
	507.9	NaN	0	5
guanosine
	52.86	NaN	-1	12
	0	NaN	0	13
H2 (aq)
	17.6	-4.2	0	2
H2 (g)
	0	0	0	2
H2O
	-237.19	-285.83	0	2
h2o2 (aq)
	-134.03	-191.17	0	2
h2s (aq)
	85.8	33.1	-2	0
	12.08	-17.6	-1	1
	-27.83	-39.7	0	2
hydroxy-2-oxoglutarate
	-951.78	NaN	-2	4
hydroxyglutarate
	-840.18	NaN	-2	6
hydroxypropionateb
	-518.4	NaN	-1	5
hydroxypyruvate
	-608.55	NaN	-1	3
hypoxanthine
	149.55	NaN	-1	3
	98.75	NaN	0	4
I2cr
	0	0	0	0
iditol
	-944.73	NaN	0	14
IDP
	-2066.44	-2797.18	-4	10
	-2121.01	-2825.88	-3	11
	-2161.99	-2820.28	-2	12
IMP
	-1200.43	-1799.61	-3	10
	-1255.42	-1834.71	-2	11
	-1293.84	-1829.31	-1	12
indole
	223.8	97.5	0	7
inosine
	-358.02	-792.74	-1	11
	-409.15	-819.84	0	12
iodide (ion)
	-51.57	-55.19	-1	0
isomaltose
	-1587.71	-2244.48	0	22
ITP
	-2925.31	-3794.65	-5	10
	-2982.9	-3818.6	-4	11
	-3026.28	-3812.25	-3	12
ketodeoxyphosphogluconate
	-1775.08	NaN	-3	8
	-1811.73	NaN	-2	9
alpha-ketoglutaramate
	-595.88	NaN	-1	5
alpha-ketoglutarate
	-793.41	-1044.06	-2	4
lactate
	-516.72	-686.64	-1	5
lactose
	-1567.33	-2233.08	0	22
lactulose
	-1575.22	NaN	0	22
isoleucine-L
	-287.963	NaN	-1	12		MODIFIED TO YIELD pK			9.8
	-343.9	NaN	0	13
	-357.028	NaN	1	14		MODIFIED TO YIELD pK			2.3
leucine-L
	-296.883	NaN	-1	12		MODIFIED TO YIELD pK			9.7
	-352.25	-643.37	0	13
	-365.378	NaN	1	14		MODIFIED TO YIELD pK			2.3
lyxose
	-749.14	NaN	0	10
malate
	-842.66	-1079.79	-2	4
	-872.68	-1079.95	-1	5
maleate
	-592.09	NaN	-2	2
maltose
	-1574.69	-2238.06	0	22
malyl-CoA
	-663.44	NaN	-1	4
	-687.47	NaN	0	5
mannitol-1-phosphate
	-1793.58	NaN	-2	13
	-1830.68	NaN	-1	14
mannitol-D
	-942.61	NaN	0	14
mannose
	-910	-1258.66	0	12
mannose-1-phosphate
	-1754.56	NaN	-2	11
	-1791.32	NaN	-1	12
mannose-6-phosphate
	-1759.87	-2273.71	-2	11
	-1796.63	-2271.9	-1	12
methane	(aq)
	-34.33	-89.04	0	4
methane	(g)
	-50.72	-74.81	0	4
methanol
	-175.31	-245.93	0	4
methionine-L
	-449.837	NaN	-1	10		MODIFIED TO YIELD pK			9.3
	-502.92	NaN	0	11
	-515.477	NaN	1	12		MODIFIED TO YIELD pK			2.2
methyl-2-oxopentanoate
	-445.14	NaN	-1	9
methylmalate
	-843.9	NaN	-2	6
methylmaleate
	-600.7	NaN	-2	4
	-636.49	NaN	-1	5
methylmalonyl-CoA
	-502.48	NaN	-1	4
	-526.51	NaN	0	5
N2 (aq)
	18.7	-10.54	0	0
N2 (g)
	0	0	0	0
N2O (aq)
	104.2	82.05	0	0
NAD (ox)
	0	0	-1	26
NADP (ox)
	-835.18	-1007.48	-3	25
NADPH (red)
	-809.71	-1036.66	-4	26
NADH (red)
	22.65	-31.94	-2	27
nicotinamideribonucleotide
	840.08	NaN	-2	14
	803.32	NaN	-1	15
nitrate
	-108.74	-205	-1	0
	-111.25	-207.36	0	1
nitrite
	-32.2	-104.6	-1	0
	-50.6	-119.2	0	1
no (aq)
	86.55	90.25	0	0
o2 (aq)
	16.4	-11.7	0	0
o2 (g)
	0	0	0	0
oxalate
	-673.9	825.1	-2	0
	-698.33	NaN	-1	1
oxaloacetate
	-793.29	-959.9	-2	2
oxalosuccinate
	-1138.88	NaN	-2	4
oxalyl-CoA
	-509.96	NaN	-1	0
oxoproline
	-469.15	NaN	-1	6
palmitate
	-259.4	NaN	-1	31
PEP
	-1263.65	-1621.38	-3	2
	-1303.61	-1619.58	-2	3
phenylalanine-L
	-154.017	NaN	-1	10		MODIFIED TO YIELD pK			9.3
	-207.1	NaN	0	11
	-219.657	NaN	1	12		MODIFIED TO YIELD pK			2.2
6-phosphogluconate
	-1970.12	NaN	-3	10
	-2006.77	NaN	-2	11
2-phosphoglycerate
	-1496.38	NaN	-3	4
	-1539.99	NaN	-2	5
3-phosphoglycerate
	-1502.54	NaN	-3	4
	-1545.52	NaN	-2	5
phosphohydroxypyruvate
	-1448.67	NaN	-3	2
phosphoserine
	-1360.75	NaN	-2	6
	-1397.51	NaN	-1	7
Pi
	-1096.1	-1299	-2	1
	-1137.3	-1302.6	-1	2
Ppi
	-1919.86	-2293.47	-4	0
	-1973.86	-2294.87	-3	1
	-2012.21	-2295.37	-2	2
	-2025.11	-2290.37	-1	3
	-2029.85	-2281.17	0	4
2-propanol
	-185.23	-330.83	0	8
n-propanol
	-175.81	NaN	0	8
propanoyl-CoA
	-179.14	NaN	0	5
PRPP
	-3284.25	NaN	-5	8
	-3325.23	NaN	-4	9
	-3363.42	NaN	-3	10
pyruvate
	-472.27	-596.22	-1	3
retinal
	0	NaN	0	28
retinol
	-27.91	NaN	0	30
ribitol
	-774.8	NaN	0	12
ribose
	-752	-1034	0	10
ribose-1-phosphate
	-1587.7	-2041.48	-2	9
	-1625.88	-2030.18	-1	10
ribose-5-phosphate
	-1595.78	-2041.48	-2	9
	-1633.96	-2030.18	-1	10
ribulose
	-735.94	-1023.02	0	10
ribulose-5-phosphate
	-1595.32	NaN	-2	9
	-1633.5	NaN	-1	10
sedoheptulose-7-phosphate
	-1906.31	NaN	-2	13
	-1942.96	NaN	-1	14
serine-L
	-458.357	NaN	-1	6		MODIFIED TO YIELD pK			9.2
	-510.87	NaN	0	7
	-523.427	NaN	1	8		MODIFIED TO YIELD pK			2.2
shikimate
	-633.28	NaN	-1	9
	-658.86	NaN	0	10
sorbitol
	-946.36	NaN	0	14
sorbitol-6-phosphate
	-1793.1	NaN	-2	13
	-1829.75	NaN	-1	14
sorbose
	-911.95	-1263.3	0	12
succinate
	-690.44	-908.68	-2	4
	-722.62	-908.84	-1	5
	-746.64	-912.2	0	6
succinyl-CoA
	-509.72	NaN	-1	4
	-533.76	NaN	0	5
sucrose
	-1564.7	-2199.87	0	22
sulfate
	-744.53	-909.27	-2	0
	-755.91	-887.34	-1	1
sulfite
	-486.5	-635.5	-2	0
	-527.78	-626.22	-1	1
sulfurcr
	0	0	0	0
tdp
	-1865.77	NaN	-4	12
	-1926.28	NaN	-3	13
	-1967.25	NaN	-2	14
thioredoxin ox
	0	NaN	0	0
thioredoxin red
	69.88	NaN	-2	0
	20.56	NaN	-1	1
	-25.37	NaN	0	2
threonine
	-476.948	NaN	-1	8		MODIFIED TO YIELD pK			9.1
	-528.89	NaN	0	9
	-540.877	NaN	1	10		MODIFIED TO YIELD pK			2.1
thymidine
	-157.59	NaN	-1	13
	-214.65	NaN	0	14
thymine
	349.99	NaN	-1	5
	293.25	NaN	0	6
tmp
	-999.67	NaN	-3	12
	-1060.6	NaN	-2	13
	-1099.01	NaN	-1	14
transcinnamate
	-128.75	NaN	-1	7
trehalose
	-1582.76	NaN	0	22
tryptophan-L
	-61.0457	NaN	-1	11		MODIFIED TO YIELD pK			9.4
	-114.7	-405.2	0	12
	-128.399	NaN	1	13		MODIFIED TO YIELD pK			2.4
ttp
	-2724.87	NaN	-5	12
	-2788.25	NaN	-4	13
	-2831.63	NaN	-3	14
tyrosine-L
	-258.254	NaN	-1	9		MODIFIED TO YIELD pK			10.5
	-318.187	NaN	-1	10		MODIFIED TO YIELD pK			9.2
	-370.7	NaN	0	11
	-383.257	NaN	1	12		MODIFIED TO YIELD pK			2.2
ubiquinone ox
	0	NaN	0	90
ubiquinone red
	-89.92	NaN	0	92
udp
	-1868.29	NaN	-4	10
	-1926.28	NaN	-3	11
	-1967.25	NaN	-2	12
ump
	-1002.21	NaN	-3	10
	-1060.6	NaN	-2	11
	-1099.01	NaN	-1	12
uracil
	347.48	NaN	-1	3
	293.25	NaN	0	4
urate
	-325.9	NaN	-1	3
urea
	-202.8	-317.65	0	4
uric acid
	-356.9	NaN	0	4
uridine
	-160.08	NaN	-1	11
	-214.65	NaN	0	12
utp
	-2727.23	NaN	-5	10
	-2788.25	NaN	-4	11
	-2831.63	NaN	-3	12
valine-L
	-303.283	NaN	-1	10		MODIFIED TO YIELD pK			9.7
	-358.65	-611.99	0	11
	-371.778	NaN	1	12		MODIFIED TO YIELD pK			2.3
xanthine
	335.49	NaN	-1	3
	293.25	NaN	0	4
xanthosine
	-172.07	NaN	-1	11
	-214.65	NaN	0	12
XDP
	-1880.5	NaN	-4	10
	-1926.51	NaN	-3	11
	-1967.49	NaN	-2	12
XMP
	-1014.51	NaN	-3	10
	-1060.92	NaN	-2	11
	-1099.34	NaN	-1	12
XTP
	-2739.37	NaN	-5	10
	-2788.4	NaN	-4	11
	-2831.78	NaN	-3	12
xylitol
	-784.09	NaN	0	12
xylose
	-750.49	-1045.94	0	10
xylulose
	-746.15	-1029.65	0	10
xylulose-5-phos
	-1596.97	NaN	-2	9
	-1633.62	NaN	-1	10
arginine-L
	-308.654	NaN	1	15		Estimated by GCM
ornithine-L
	-289.031	NaN	-1	11		Estimated by GCM
	-358.401	NaN	1	13		Estimated by GCM
citrulline-L
	-483.587	NaN	-1	12		Estimated by GCM
	-518.272	NaN	0	13		Estimated by GCM
N(omega)-(L-Arginino)succinate
	-940.605	NaN	-1	17		Estimated by GCM
acetoin
	-301.75	NaN	0	8		Estimated by GCM
sedoheptulose-1,7-bisphos
	-2840.27	NaN	-2	14		Estimated by GCM

## Sheet: Fluxes GX
ID	direction	lower bound	upper bound	Reversibility	Optimum flux
13BGH	1	0	0.0624964	1	0	13BGH	13BDglcn[c] + h2o[c] --> glc-D[c]
13GS	1	0.0590414	0.121538	1	0.0590414	13GS	udpg[c] --> 13BDglcn[c] + h[c] + udp[c]
2DDA7Ptm	-1	-0.013751	0	0	0	2DDA7Ptm	2dda7p{-3}[c] <==> 2dda7p{-3}[m]
2HBO	0	0	0	0	0	2HBO	2hb[c] + nad[c] <==> 2obut[c] + h[c] + nadh[c]
2HBt2	0	0	0	0	0	2HBt2	2hb{-1}[e] + h{1}[e] <==> 2hb{-1}[c] + h{1}[c]
2MBACt	0	0	0	1	0	2MBACt	2mbac{0}[c] --> 2mbac{0}[e]
2MBALDt	0	0	0	0	0	2MBALDt	2mbald{0}[c] <==> 2mbald{0}[e]
2MBALDtm	0	0	0	0	0	2MBALDtm	2mbald{0}[c] <==> 2mbald{0}[m]
2MBTOHt	0	0	0	0	0	2MBTOHt	2mbtoh{0}[c] <==> 2mbtoh{0}[e]
2MBTOHtm	0	0	0	0	0	2MBTOHtm	2mbtoh{0}[c] <==> 2mbtoh{0}[m]
2MPPALt	0	0	0	0	0	2MPPALt	2mppal{0}[c] <==> 2mppal{0}[e]
2MPPALtm	0	0	0	0	0	2MPPALtm	2mppal{0}[c] <==> 2mppal{0}[m]
2OBUTtm	1	-0.00263782	0.0322715	0	0.0100258	2OBUTtm	2obut{-1}[c] <==> 2obut{-1}[m]
2OXOADPtim	1	0.0148904	0.0148904	1	0.0148904	2OXOADPtim	2oxoadp{-2}[m] --> 2oxoadp{-2}[c]
2PHETOHt	0	0	0	0	0	2PHETOHt	2phetoh{0}[e] <==> 2phetoh{0}[c]
2PHETOHtm	0	0	0	0	0	2PHETOHtm	2phetoh{0}[m] <==> 2phetoh{0}[c]
34HPPt2m	1	0	0.00530686	0	0	34HPPt2m	34hpp{-1}[c] + h{1}[c] <==> 34hpp{-1}[m] + h{1}[m]
3C3HMPt	0	0	0	0	0	3C3HMPt	3c3hmp{-2}[c] <==> 3c3hmp{-2}[e]
3C3HMPtm	-1	-0.0154211	0	0	0	3C3HMPtm	3c3hmp{-2}[c] <==> 3c3hmp{-2}[m]
3MBALDt	0	0	0	0	0	3MBALDt	3mbald{0}[c] <==> 3mbald{0}[e]
3MBALDtm	0	0	0	0	0	3MBALDtm	3mbald{0}[c] <==> 3mbald{0}[m]
3MOBDC	0	0	0	1	0	3MOBDC	3mob[c] + h[c] + h2o[c] --> 2mppal[c] + co2tot[c]
3MOBtm	-1	-0.0842541	-0.0137666	0	-0.0291877	3MOBtm	3mob{-1}[c] <==> 3mob{-1}[m]
3MOPDC	0	0	0	1	0	3MOPDC	3mop[c] + h[c] + h2o[c] --> 2mbald[c] + co2tot[c]
3MOPt	0	0	0	0	0	3MOPt	3mop{-1}[e] <==> 3mop{-1}[c]
3MOPtm	-1	-0.0100258	0.0300774	0	-0.0100258	3MOPtm	3mop{-1}[c] <==> 3mop{-1}[m]
4ABZt	-1	-5.72194e-15	-5.72194e-15	0	0	4ABZt	4abz{-1}[c] <==> 4abz{-1}[e]
4HGLSDm	-1	-28.4803	0	0	0	4HGLSDm	4hglusa[m] + h2o[m] + nad[m] <==> e4hglu[m] + (2) h[m] + nadh[m]
4MOPDC	0	0	0	1	0	4MOPDC	4mop[c] + h[c] + h2o[c] --> 3mbald[c] + co2tot[c]
AASAD1	1	0	0.0148904	1	0.0148904	AASAD1	L2aadp[c] + atp[c] + h[c] + nadph[c] --> L2aadp6sa[c] + amp[c] + nadp[c] + ppi[c]
AASAD2	1	0	0.0148904	1	0	AASAD2	L2aadp[c] + atp[c] + h[c] + nadh[c] --> L2aadp6sa[c] + amp[c] + nad[c] + ppi[c]
AATA	1	0.0148904	0.0148904	0	0.0148904	AATA	2oxoadp[c] + glu-L[c] <==> L2aadp[c] + akg[c]
ABTA	1	0	0.0222457	1	0	ABTA	4abut[c] + akg[c] --> glu-L[c] + sucsal[c]
ABUTt2r	0	0	0	0	0	ABUTt2r	4abut{0}[e] + h{1}[e] <==> 4abut{0}[c] + h{1}[c]
ACALDCD	0	0	0	1	0	ACALDCD	(2) acald[c] --> actn-R[c]
ACALDt	0	0	0	0	0	ACALDt	acald{0}[e] <==> acald{0}[c]
ACALDtm	-1	-0.329865	0	0	-0.065973	ACALDtm	acald{0}[m] <==> acald{0}[c]
ACCOACr	1	0.00836194	0.00836194	0	0.00836194	ACCOACr	accoa[c] + atp[c] + hco3[c] <==> adp[c] + h[c] + malcoa[c] + pi[c]
ACESt	0	0	0	1	0	ACESt	aces{0}[c] --> aces{0}[e]
ACGKm	1	0.0083609	0.0418045	1	0.0083609	ACGKm	acglu[m] + atp[m] --> acg5p[m] + adp[m]
ACHBSm	1	0.0100258	0.0100258	1	0.0100258	ACHBSm	2obut[m] + h[m] + h2o[m] + pyr[m] --> 2ahbut[m] + co2tot[m]
ACHLE1	1	0	0.0624964	1	0	ACHLE1	h2o[c] + iamac[c] --> ac[c] + h[c] + iamoh[c]
ACHLE2	1	0	0.0624964	1	0	ACHLE2	h2o[c] + ibutac[c] --> ac[c] + h[c] + ibutoh[c]
ACHLE3	1	0	0.0624964	1	0	ACHLE3	aces[c] + h2o[c] --> ac[c] + etoh[c] + h[c]
ACLSm	1	0.0291877	0.0291877	1	0.0291877	ACLSm	h[m] + h2o[m] + (2) pyr[m] --> alac-S[m] + co2tot[m]
ACOAHim	1	0	0.0810081	1	0	ACOAHim	accoa[m] + h2o[m] --> ac[m] + coa[m] + h[m]
ACONT	1	0.0203586	0.0948404	0	0.0464766	ACONT	cit[c] <==> icit[c]
ACONT3m	1	0	0.0222457	0	0	ACONT3m	2mcit[m] <==> micit[m]
ACONTm	1	-0.0195885	0.0326476	0	0.00652951	ACONTm	cit[m] <==> icit[m]
ACOTAim	1	0.0083609	0.0418045	1	0.0083609	ACOTAim	acg5sa[m] + glu-L[m] --> acorn[m] + akg[m]
ACPSm	1	0	0.0119248	1	0	ACPSm	coa[m] + h2o[m] --> (2) h[m] + pan4p[m] + pap[m]
ACRNtm	1	0	0.0624964	1	0	ACRNtm	acrn{0}[c] --> acrn{0}[m]
ACS	1	0.0126543	0.083548	1	0.0280753	ACS	ac[c] + atp[c] + coa[c] --> accoa[c] + amp[c] + ppi[c]
ACSm	1	0	0.0386207	1	0	ACSm	ac[m] + atp[m] + coa[m] --> accoa[m] + amp[m] + ppi[m]
ACt2r	-1	-0.225	0.135	0	-0.045	ACt2r	ac{-1}[e] + h{1}[e] <==> ac{-1}[c] + h{1}[c]
ACtm	0	-0.0810081	0.0386207	0	0	ACtm	ac{-1}[c] <==> ac{-1}[m]
ACtr	0	-0.18	0.18	0	0	ACtr	ac{-1}[e] <==> ac{-1}[c]
ADA	1	0	0.0241202	1	0	ADA	adn[c] + h[c] + h2o[c] --> ins[c] + nh4[c]
ADCL	0	0	0	1	0	ADCL	4adcho[c] --> 4abz[c] + h[c] + pyr[c]
ADCS	0	0	0	1	0	ADCS	chor[c] + gln-L[c] --> 4adcho[c] + glu-L[c]
ADD	1	0	0.0241202	1	0	ADD	ade[c] + h[c] + h2o[c] --> hxan[c] + nh4[c]
ADHAPR_SC	1	0	0.00376162	1	0.00128509	ADHAPR_SC	(0.01) 1agly3p_SC[c] + h[c] + nadph[c] --> (0.01) 1ag3p_SC[c] + nadp[c]
ADK1	1	-0.252528	0.420881	0	0.0841761	ADK1	amp[c] + atp[c] <==> (2) adp[c]
ADK1m	-1	-0.0418045	0.0250827	0	-0.0083609	ADK1m	amp[m] + atp[m] <==> (2) adp[m]
ADK3	0	-0.34266	0.234264	0	0	ADK3	amp[c] + gtp[c] <==> adp[c] + gdp[c]
ADK3m	1	0	0.0418045	0	0.0083609	ADK3m	amp[m] + gtp[m] <==> adp[m] + gdp[m]
ADK4	0	-0.58639	0.663944	0	0	ADK4	amp[c] + itp[c] <==> adp[c] + idp[c]
ADMDC	1	6.44734e-13	5.82481e-12	1	0	ADMDC	amet[c] + h[c] + h2o[c] --> ametam[c] + co2tot[c]
ADNCYC	1	0	0.0624964	1	0	ADNCYC	atp[c] --> camp[c] + ppi[c]
ADNK1	1	0	0.00468252	1	0.000936504	ADNK1	adn[c] + atp[c] --> adp[c] + amp[c] + h[c]
ADNUC	1	0	0.124993	1	0	ADNUC	adn[c] + h2o[c] --> ade[c] + rib-D[c]
ADPT	1	0	0.0629646	1	0	ADPT	ade[c] + prpp[c] --> amp[c] + ppi[c]
ADSK	1	0.0029812	0.0029812	1	0.0029812	ADSK	aps[c] + atp[c] --> adp[c] + h[c] + paps[c]
ADSL1r	1	0.00603005	0.0301502	0	0.00603005	ADSL1r	dcamp[c] <==> amp[c] + fum[c]
ADSL2r	1	0.00515025	0.00515025	0	0.00515025	ADSL2r	25aics[c] <==> aicar[c] + fum[c]
ADSS	1	0.00603005	0.0301502	1	0.00603005	ADSS	asp-L[c] + gtp[c] + imp[c] --> dcamp[c] + gdp[c] + (2) h[c] + pi[c]
AGAT_SC	1	0.00128509	0.00376162	1	0.00128509	AGAT_SC	(0.01) 1ag3p_SC[c] + (0.02) dcacoa[c] + (0.06) ddcacoa[c] + (0.17) hdcoa[c] + (0.09) ocdycacoa[c] + (0.24) odecoa[c] + (0.27) pmtcoa[c] + (0.05) stcoa[c] + (0.1) tdcoa[c] --> coa[c] + (0.01) pa_SC[c]
AGPRim	1	0.0083609	0.0418045	1	0.0083609	AGPRim	acg5p[m] + h[m] + nadph[m] --> acg5sa[m] + nadp[m] + pi[m]
AGTi	1	0	0.0222457	1	0	AGTi	ala-L[c] + glx[c] --> gly[c] + pyr[c]
AHCi	1	0.000936504	0.00468252	1	0.000936504	AHCi	ahcys[c] + h2o[c] --> adn[c] + hcys-L[c]
AHSERL2	1	0	0.0029812	1	0.0029812	AHSERL2	achms[c] + h2s[c] --> ac[c] + h[c] + hcys-L[c]
AICART	1	0.00859971	0.00859971	0	0.00859971	AICART	10fthf[c] + aicar[c] <==> fprica[c] + thf[c]
AIRCr	1	0.00515025	0.00515025	0	0.00515025	AIRCr	air[c] + co2tot[c] <==> 5aizc[c] + h[c] + h2o[c]
AKGDam	1	0	0.0222457	0	0	AKGDam	akg[m] + h[m] + h2o[m] + lpam[m] <==> co2tot[m] + sdhlam[m]
AKGDbm	1	0	0.0222457	1	0	AKGDbm	coa[m] + sdhlam[m] --> dhlam[m] + succoa[m]
AKGMAL	0	-28.4803	28.4803	0	0	AKGMAL	akg{-2}[c] + mal-L{-2}[e] <==> mal-L{-2}[c] + akg{-2}[e]
AKGt2r	0	-28.4803	28.4803	0	0	AKGt2r	akg{-2}[e] + h{1}[e] <==> akg{-2}[c] + h{1}[c]
ALATA_L	-1	-0.0461161	0.0716113	0	-0.0238704	ALATA_L	akg[c] + ala-L[c] <==> glu-L[c] + pyr[c]
ALATA_Lm	-1	-0.107579	0	0	0	ALATA_Lm	akg[m] + ala-L[m] <==> glu-L[m] + pyr[m]
ALAt2r	0	0	0	0	0	ALAt2r	ala-L{0}[e] + h{1}[e] <==> ala-L{0}[c] + h{1}[c]
ALAtmi	1	0	0.107579	1	0	ALAtmi	ala-L{0}[m] --> ala-L{0}[c]
ALCD22xi	0	0	0	1	0	ALCD22xi	2mbald[c] + h[c] + nadh[c] --> 2mbtoh[c] + nad[c]
ALCD22xim	0	0	0	1	0	ALCD22xim	2mbald[m] + h[m] + nadh[m] --> 2mbtoh[m] + nad[m]
ALCD22yi	0	0	0	1	0	ALCD22yi	2mbald[c] + h[c] + nadph[c] --> 2mbtoh[c] + nadp[c]
ALCD23xi	0	0	0	1	0	ALCD23xi	2mppal[c] + h[c] + nadh[c] --> ibutoh[c] + nad[c]
ALCD23xim	0	0	0	1	0	ALCD23xim	2mppal[m] + h[m] + nadh[m] --> ibutoh[m] + nad[m]
ALCD23yi	0	0	0	1	0	ALCD23yi	2mppal[c] + h[c] + nadph[c] --> ibutoh[c] + nadp[c]
ALCD24xi	0	0	0	1	0	ALCD24xi	3mbald[c] + h[c] + nadh[c] --> iamoh[c] + nad[c]
ALCD24xim	0	0	0	1	0	ALCD24xim	3mbald[m] + h[m] + nadh[m] --> iamoh[m] + nad[m]
ALCD24yi	0	0	0	1	0	ALCD24yi	3mbald[c] + h[c] + nadph[c] --> iamoh[c] + nadp[c]
ALCD25xi	0	0	0	1	0	ALCD25xi	h[c] + nadh[c] + pacald[c] --> 2phetoh[c] + nad[c]
ALCD25xim	0	0	0	1	0	ALCD25xim	h[m] + nadh[m] + pacald[m] --> 2phetoh[m] + nad[m]
ALCD25yi	0	0	0	1	0	ALCD25yi	h[c] + nadph[c] + pacald[c] --> 2phetoh[c] + nadp[c]
ALCD26xi	0	0	0	1	0	ALCD26xi	h[c] + id3acald[c] + nadh[c] --> ind3eth[c] + nad[c]
ALCD26xim	0	0	0	1	0	ALCD26xim	h[m] + id3acald[m] + nadh[m] --> ind3eth[m] + nad[m]
ALCD2irm	1	0	0.260825	1	0.065973	ALCD2irm	acald[m] + h[m] + nadh[m] --> etoh[m] + nad[m]
ALCD2x	-1	-5.28	-5.01917	0	-5.21403	ALCD2x	etoh[c] + nad[c] <==> acald[c] + h[c] + nadh[c]
ALDD2xm	1	0	0.0810081	1	0	ALDD2xm	acald[m] + h2o[m] + nad[m] --> ac[m] + (2) h[m] + nadh[m]
ALDD2y	1	0	0.128306	1	0.0700941	ALDD2y	acald[c] + h2o[c] + nadp[c] --> ac[c] + (2) h[c] + nadph[c]
ALDD2ym	1	0	0.0664327	1	0	ALDD2ym	acald[m] + h2o[m] + nadp[m] --> ac[m] + (2) h[m] + nadph[m]
ALPHNH	1	0	0.0208321	1	0	ALPHNH	allphn[c] + (3) h[c] + (3) h2o[c] --> (2) co2tot[c] + (2) nh4[c]
AMPDA	1	0	0.0241202	1	0	AMPDA	amp[c] + h[c] + h2o[c] --> imp[c] + nh4[c]
AMPN	1	0	0.0643694	1	0	AMPN	amp[c] + h2o[c] --> ade[c] + r5p[c]
ANPRT	1	0.0014776	0.0014776	1	0.0014776	ANPRT	anth[c] + prpp[c] --> ppi[c] + pran[c]
ANS	1	0.0014776	0.0014776	1	0.0014776	ANS	chor[c] + gln-L[c] --> anth[c] + glu-L[c] + h[c] + pyr[c]
AP4AHr	1	0	0.124993	0	0	AP4AHr	ap4a[c] + h2o[c] <==> (2) adp[c] + (2) h[c]
ARGN	1	0	0.0249986	1	0	ARGN	arg-L[c] + h2o[c] --> orn[c] + urea[c]
ARGSL	1	0.0083609	0.0333595	0	0.0083609	ARGSL	argsuc[c] <==> arg-L[c] + fum[c]
ARGSSr	1	0.0083609	0.0333595	0	0.0083609	ARGSSr	asp-L[c] + atp[c] + citr-L[c] <==> amp[c] + argsuc[c] + h[c] + ppi[c]
ARGt2r	0	0	0	0	0	ARGt2r	arg-L{1}[e] + h{1}[e] <==> arg-L{1}[c] + h{1}[c]
ASADi	1	0.0226218	0.0572483	1	0.0253694	ASADi	4pasp[c] + h[c] + nadph[c] --> aspsa[c] + nadp[c] + pi[c]
ASNN	1	0	0.021165	1	0	ASNN	asn-L[c] + h2o[c] --> asp-L[c] + nh4[c]
ASNNe	1	0	0.021165	1	0	ASNNe	asn-L[e] + h2o[e] --> asp-L[e] + nh4[e]
ASNS1	1	0.00529125	0.0264562	1	0.00529125	ASNS1	asp-L[c] + atp[c] + gln-L[c] + h2o[c] --> amp[c] + asn-L[c] + glu-L[c] + h[c] + ppi[c]
ASNt2r	0	-0.021165	1.33134e-12	0	0	ASNt2r	asn-L{0}[e] + h{1}[e] <==> asn-L{0}[c] + h{1}[c]
ASNt6	1	0	0.00243491	1	0	ASNt6	asn-L{0}[c] + h{1}[v] --> h{1}[c] + asn-L{0}[v]
ASNt7	1	0	0.00243491	1	0	ASNt7	asn-L{0}[v] + h{1}[v] --> asn-L{0}[c] + h{1}[c]
ASPCT	1	0.0057543	0.0057543	1	0.0057543	ASPCT	asp-L[c] + cbp[c] --> cbasp[c] + h[c] + pi[c]
ASPGLU2m	1	0	0.054066	1	0	ASPGLU2m	glu-L{-1}[c] + asp-L{-1}[m] --> asp-L{-1}[c] + glu-L{-1}[m]
ASPKi	1	0.0226218	0.0572483	1	0.0253694	ASPKi	asp-L[c] + atp[c] --> 4pasp[c] + adp[c]
ASPOcm	0	0	0	1	0	ASPOcm	asp-L[c] + fad[m] --> h[c] + iasp[c] + fadh2[m]
ASPTA	-1	-0.272068	0.0124072	0	-0.0714344	ASPTA	akg[c] + asp-L[c] <==> glu-L[c] + oaa[c]
ASPTAm	0	-0.0838417	0.187704	0	0	ASPTAm	akg[m] + asp-L[m] <==> glu-L[m] + oaa[m]
ASPt2m	0	-0.0838417	0.187704	0	0	ASPt2m	asp-L{-1}[c] + h{1}[c] <==> asp-L{-1}[m] + h{1}[m]
ASPt2n	0	-1.15611	0.996843	0	0	ASPt2n	asp-L{-1}[c] + h{1}[c] <==> asp-L{-1}[n] + h{1}[n]
ASPt2r	1	9.00693e-13	0.021165	0	0	ASPt2r	asp-L{-1}[e] + h{1}[e] <==> asp-L{-1}[c] + h{1}[c]
ASPt5n	0	-1.15611	0.996843	0	0	ASPt5n	asp-L{-1}[n] <==> asp-L{-1}[c]
ATPATF1	1	0	0.124993	1	0	ATPATF1	adp[c] + atp[c] + h[c] --> ap4a[c] + pi[c]
ATPH1	1	0	0.0624964	1	0	ATPH1	atp[c] + (2) h2o[c] --> amp[c] + (2) h[c] + (2) pi[c]
ATPM	1	1	1	1	1	ATPM	atp[c] + h2o[c] --> adp[c] + h[c] + pi[c]
ATPPRT	1	0.00344946	0.00344946	1	0.00344946	ATPPRT	atp[c] + prpp[c] --> ppi[c] + prbatp[c]
ATPS	1	0	0.124993	1	0.0552559	ATPS	atp[c] + h2o[c] --> adp[c] + pi[c] + h[e]
ATPS3m	1	0	0.0495971	1	0	ATPS3m	(3) h{1}[c] + adp[m] + pi[m] + h[m] --> atp[m] + (3) h{1}[m] + h2o[m]
ATPtm-H	1	0	0.0643678	1	0	ATPtm-H	adp{-3}[c] + h{1}[c] + atp{-4}[m] --> atp{-4}[c] + adp{-3}[m] + h{1}[m]
BPNT	1	0.0029812	0.014906	1	0.0029812	BPNT	h2o[c] + pap[c] --> amp[c] + pi[c]
BTDD-RR	0	0	0	0	0	BTDD-RR	btd-RR[c] + nad[c] <==> actn-R[c] + h[c] + nadh[c]
BTDt-RR	0	0	0	0	0	BTDt-RR	btd-RR{0}[c] <==> btd-RR{0}[e]
C8STI	0	0	0	1	0	C8STI	fecost[c] --> epist[c]
CBPS	1	0.0141152	0.0391138	1	0.0141152	CBPS	(2) atp[c] + gln-L[c] + h2o[c] + hco3[c] --> (2) adp[c] + cbp[c] + glu-L[c] + (2) h[c] + pi[c]
CERASE124er	1	0	28.4803	1	0	CERASE124er	cer1_24[r] + coa[r] + h[r] --> sphgn[r] + ttccoa[r]
CERASE126er	1	0	28.4803	1	0	CERASE126er	cer1_26[r] + coa[r] + h[r] --> hexccoa[r] + sphgn[r]
CERASE224er	1	0	28.4803	1	0	CERASE224er	cer2_24[r] + coa[r] + h[r] --> psphings[r] + ttccoa[r]
CERASE226er	1	0	28.4803	1	0	CERASE226er	cer2_26[r] + coa[r] + h[r] --> hexccoa[r] + psphings[r]
CERS124er	1	0	28.4803	1	0	CERS124er	sphgn[r] + ttccoa[r] --> cer1_24[r] + coa[r] + h[r]
CERS126er	1	0	28.4803	1	0	CERS126er	hexccoa[r] + sphgn[r] --> cer1_26[r] + coa[r] + h[r]
CERS224er	1	0	28.4803	1	0	CERS224er	psphings[r] + ttccoa[r] --> cer2_24[r] + coa[r] + h[r]
CERS226er	1	0	28.4803	1	0	CERS226er	hexccoa[r] + psphings[r] --> cer2_26[r] + coa[r] + h[r]
CHLPCTD	1	0	0.00247653	1	0	CHLPCTD	cholp[c] + ctp[c] + h[c] --> cdpchol[c] + ppi[c]
CHOLK	1	0	0.00247653	1	0	CHOLK	atp[c] + chol[c] --> adp[c] + cholp[c] + h[c]
CHORM	1	0.0122734	0.0122734	1	0.0122734	CHORM	chor[c] --> pphn[c]
CHORS	1	0.013751	0.013751	1	0.013751	CHORS	3psme[c] --> chor[c] + pi[c]
CITt2r	0	0	0	0	0	CITt2r	cit{-3}[e] + h{1}[e] <==> cit{-3}[c] + h{1}[c]
CITtam	-1	-0.0752518	-0.0074348	0	-0.0464766	CITtam	cit{-3}[c] + mal-L{-2}[m] <==> mal-L{-2}[c] + cit{-3}[m]
CITtbm	-1	-0.013751	0	0	0	CITtbm	cit{-3}[c] + pep{-3}[m] <==> pep{-3}[c] + cit{-3}[m]
CITtcm	0	-0.0736546	0.0326476	0	0	CITtcm	cit{-3}[c] + icit{-3}[m] <==> icit{-3}[c] + cit{-3}[m]
CMPN	1	0	0.00924017	1	0	CMPN	cmp[c] + h2o[c] --> csn[c] + r5p[c]
CO2t	-1	-5.80063	-5.77563	0	-5.80063	CO2t	h2o{0}[c] + co2tot{0}[e] <==> co2tot{0}[c] + h2o{0}[e]
CO2tm	-1	-0.534808	-0.180747	0	-0.219085	CO2tm	co2tot{0}[c] + h2o{0}[m] <==> h2o{0}[c] + co2tot{0}[m]
CO2tn	0	-1.15611	0.996843	0	0	CO2tn	h2o{0}[c] + co2tot{0}[n] <==> co2tot{0}[c] + h2o{0}[n]
CO2tv	-1	-0.000546294	0	0	0	CO2tv	co2tot{0}[c] + h2o{0}[v] <==> h2o{0}[c] + co2tot{0}[v]
COAtim	1	0	0.0119248	1	0	COAtim	coa{-4}[c] --> coa{-4}[m]
CRNCARtm	1	0	0.0624964	1	0	CRNCARtm	acrn{0}[c] + crn{0}[m] --> crn{0}[c] + acrn{0}[m]
CRNtim	1	0	0.0624964	1	0	CRNtim	crn{0}[m] --> crn{0}[c]
CSNATm	1	0	0.0624964	0	0	CSNATm	acrn[m] + coa[m] <==> accoa[m] + crn[m]
CSNATr	0	-1.83271e-11	0.0624964	0	0	CSNATr	accoa[c] + crn[c] <==> acrn[c] + coa[c]
CSND	1	0	0.00924017	1	0	CSND	csn[c] + h[c] + h2o[c] --> nh4[c] + ura[c]
CSm	1	0.0530061	0.0752518	1	0.0530061	CSm	accoa[m] + h2o[m] + oaa[m] --> cit[m] + coa[m] + h[m]
CTPS1	1	0	0.0116283	1	0.00232565	CTPS1	atp[c] + nh4[c] + utp[c] --> adp[c] + ctp[c] + (2) h[c] + pi[c]
CTPS2	1	0	0.011878	1	0	CTPS2	atp[c] + gln-L[c] + h2o[c] + utp[c] --> adp[c] + ctp[c] + glu-L[c] + (2) h[c] + pi[c]
CTPtm	1	0	0.00218518	1	0	CTPtm	ctp{-4}[c] + (2) h{1}[c] + cmp{-2}[m] --> cmp{-2}[c] + ctp{-4}[m] + (2) h{1}[m]
CYSS	1	0	0.0029812	1	0	CYSS	acser[c] + h2s[c] --> ac[c] + cys-L[c] + h[c]
CYSTGL	1	0	0.00171692	1	0.000343385	CYSTGL	cyst-L[c] + h2o[c] --> 2obut[c] + cys-L[c] + nh4[c]
CYSTL	1	0	0.00435474	1	0	CYSTL	cyst-L[c] + h2o[c] --> hcys-L[c] + nh4[c] + pyr[c]
CYSTS	1	0	0.00171692	1	0.000343385	CYSTS	hcys-L[c] + ser-L[c] --> cyst-L[c] + h2o[c]
CYSt2r	0	0	0	0	0	CYSt2r	cys-L{0}[e] + h{1}[e] <==> cys-L{0}[c] + h{1}[c]
CYTD	1	0	0.00924017	1	0	CYTD	cytd[c] + h[c] + h2o[c] --> nh4[c] + uri[c]
CYTDK2	1	0	0.124993	1	0	CYTDK2	cytd[c] + gtp[c] --> cmp[c] + gdp[c] + h[c]
CYTK1	-1	-0.00707581	0.00216436	0	-0.00141516	CYTK1	atp[c] + cmp[c] <==> adp[c] + cdp[c]
CYTK2	0	-0.000312168	0.000499469	0	0	CYTK2	atp[c] + dcmp[c] <==> adp[c] + dcdp[c]
D-LACt2	0	0	0	0	0	D-LACt2	h{1}[e] + lac-D{-1}[e] <==> h{1}[c] + lac-D{-1}[c]
D-LACt2m	0	-0.215764	0.324811	0	0	D-LACt2m	lac-D{-1}[c] + pyr{-1}[m] <==> pyr{-1}[c] + lac-D{-1}[m]
D-LACtm	0	-0.324811	0.215764	0	0	D-LACtm	h{1}[c] + lac-D{-1}[c] <==> h{1}[m] + lac-D{-1}[m]
DADA	1	0	0.0241202	1	0	DADA	dad-2[c] + h[c] + h2o[c] --> din[c] + nh4[c]
DADK	-1	-0.000499469	-0.000187301	0	-0.000187301	DADK	atp[c] + damp[c] <==> adp[c] + dadp[c]
DAGCPT_SC	1	0	0.00247653	1	0	DAGCPT_SC	(0.01) 12dgr_SC[c] + cdpchol[c] --> cmp[c] + h[c] + (0.01) pc_SC[c]
DAGPYP_SC	1	0	0.00171692	1	0.000343385	DAGPYP_SC	h2o[c] + (0.01) pa_SC[c] --> (0.01) 12dgr_SC[c] + pi[c]
DASYN_SC	1	-0.00127469	0.00201348	0	0.00091049	DASYN_SC	ctp[c] + h[c] + (0.01) pa_SC[c] <==> (0.01) cdpdag_SC[c] + ppi[c]
DASYNm_SC	1	0	0.00218518	0	0	DASYNm_SC	ctp[m] + h[m] + (0.01) pa_SC[m] <==> (0.01) cdpdag_SC[m] + ppi[m]
DB4PS	1	0.000103015	0.000103015	1	0.000103015	DB4PS	ru5p-D[c] --> db4p[c] + for[c] + h[c]
DCMPDA	-1	-0.000624336	0.000187301	0	-0.000124867	DCMPDA	dcmp[c] + h[c] + h2o[c] <==> dump[c] + nh4[c]
DCTPD	1	0	0.000811637	1	0	DCTPD	dctp[c] + h[c] + h2o[c] --> dutp[c] + nh4[c]
DCYTD	1	0	0.000811637	1	0	DCYTD	dcyt[c] + h[c] + h2o[c] --> duri[c] + nh4[c]
DDPA	1	0	0.013751	1	0.013751	DDPA	e4p[c] + h2o[c] + pep[c] --> 2dda7p[c] + pi[c]
DDPAm	1	0	0.013751	1	0	DDPAm	e4p[m] + h2o[m] + pep[m] --> 2dda7p[m] + pi[m]
DGK1	-1	-0.000437035	0.000374602	0	-0.000124867	DGK1	atp[c] + dgmp[c] <==> adp[c] + dgdp[c]
DHAD1m	1	0.0291877	0.0291877	1	0.0291877	DHAD1m	23dhmb[m] --> 3mob[m] + h2o[m]
DHAD2m	1	0.0100258	0.0100258	1	0.0100258	DHAD2m	23dhmp[m] --> 3mop[m] + h2o[m]
DHAK	1	0	0.124993	1	0	DHAK	atp[c] + dha[c] --> adp[c] + dhap[c] + h[c]
DHAPtm	1	0	0.0222457	1	0	DHAPtm	dhap{-2}[m] --> dhap{-2}[c]
DHFRi	1	0.000187301	0.000187301	1	0.000187301	DHFRi	dhf[c] + h[c] + nadph[c] --> nadp[c] + thf[c]
DHORD4i	1	0	0.0057543	1	0	DHORD4i	dhor-S[c] + q6[m] --> orot[c] + q6h2[m]
DHORDfum	1	0	0.0057543	1	0.0057543	DHORDfum	dhor-S[c] + fum[c] --> orot[c] + succ[c]
DHORTS	-1	-0.0057543	-0.0057543	0	-0.0057543	DHORTS	dhor-S[c] + h2o[c] <==> cbasp[c] + h[c]
DHQS	1	0.013751	0.013751	1	0.013751	DHQS	2dda7p[c] --> 3dhq[c] + pi[c]
DHQTi	1	0.013751	0.013751	1	0.013751	DHQTi	3dhq[c] --> 3dhsk[c] + h2o[c]
DKMPPD2	1	6.44734e-13	5.82481e-12	1	0	DKMPPD2	dkmpp[c] + (3) h2o[c] --> 2kmb[c] + for[c] + (6) h[c] + pi[c]
DOLPMMer	1	0.0420334	0.0420334	1	0.0420334	DOLPMMer	dolmanp[r] --> dolp[r] + h[r] + mannan[r]
DOLPMTcer	1	0.0420334	0.0420334	1	0.0420334	DOLPMTcer	dolp[c] + gdpmann[c] --> gdp[c] + dolmanp[r]
DOLPt2er	-1	-0.0420334	-0.0420334	0	-0.0420334	DOLPt2er	dolp{-2}[c] + h{1}[c] <==> dolp{-2}[r] + h{1}[r]
DPCOAK	1	0	0.0119248	1	0	DPCOAK	atp[c] + dpcoa[c] --> adp[c] + coa[c] + h[c]
DROPPRy	1	5.15077e-05	5.15077e-05	1	5.15077e-05	DROPPRy	25dhpp[c] + h[c] + nadph[c] --> 25dthpp[c] + nadp[c]
DRTPPD	1	5.15077e-05	5.15077e-05	1	5.15077e-05	DRTPPD	25dthpp[c] + h[c] + h2o[c] --> 5aprbu[c] + nh4[c]
DTMPK	0	0	0	0	0	DTMPK	atp[c] + dtmp[c] <==> adp[c] + dtdp[c]
DTTPt	0	0	0	0	0	DTTPt	dttp{-4}[e] <==> dttp{-4}[c]
DURIK1	1	0	0.124993	1	0	DURIK1	atp[c] + duri[c] --> adp[c] + dump[c] + h[c]
DURIPP	-1	-0.000312168	0	0	0	DURIPP	duri[c] + pi[c] <==> 2dr1p[c] + ura[c]
DUTPDP	1	0	0.00174814	1	0	DUTPDP	dutp[c] + h2o[c] --> dump[c] + h[c] + ppi[c]
E4Ptm	1	0	0.013751	0	0	E4Ptm	e4p{-2}[c] <==> e4p{-2}[m]
ENO	1	5.56632	5.68868	0	5.66644	ENO	2pg[c] <==> h2o[c] + pep[c]
EPISTt	0	0	0	0	0	EPISTt	epist{0}[e] <==> epist{0}[c]
ERGSTt	1	3.64196e-05	3.64196e-05	0	3.64196e-05	ERGSTt	ergst{0}[e] <==> ergst{0}[c]
ETOHt	-1	-5.28	-5.28	0	-5.28	ETOHt	etoh{0}[e] <==> etoh{0}[c]
ETOHtm	-1	-0.260825	0	0	-0.065973	ETOHtm	etoh{0}[c] <==> etoh{0}[m]
FACOAL140	0	-0.000786663	0.00224345	0	0	FACOAL140	atp[c] + coa[c] + ttdca[c] <==> amp[c] + ppi[c] + tdcoa[c]
FACOAL160	1	1.16812e-12	0.00393332	0	0	FACOAL160	atp[c] + coa[c] + hdca[c] <==> amp[c] + pmtcoa[c] + ppi[c]
FACOAL161	1	0.000495307	0.00247653	0	0.000495307	FACOAL161	atp[c] + coa[c] + hdcea[c] <==> amp[c] + hdcoa[c] + ppi[c]
FACOAL180	1	0.000145678	0.000728392	0	0.000145678	FACOAL180	atp[c] + coa[c] + ocdca[c] <==> amp[c] + ppi[c] + stcoa[c]
FACOAL181	1	0.000699256	0.00349628	0	0.000699256	FACOAL181	atp[c] + coa[c] + ocdcea[c] <==> amp[c] + odecoa[c] + ppi[c]
FACOAL182	1	0.000262221	0.00131111	0	0.000262221	FACOAL182	atp[c] + coa[c] + ocdcya[c] <==> amp[c] + ocdycacoa[c] + ppi[c]
FAS100	1	0	0.00107802	1	0	FAS100	(3) h[c] + malcoa[c] + (2) nadph[c] + octa[c] --> co2tot[c] + coa[c] + dca[c] + (2) nadp[c]
FAS100COA	1	0.000233085	0.00131111	1	0.00131111	FAS100COA	(3) h[c] + malcoa[c] + (2) nadph[c] + occoa[c] --> co2tot[c] + coa[c] + dcacoa[c] + (2) nadp[c]
FAS120	1	0	0.00107802	1	0	FAS120	dca[c] + (3) h[c] + malcoa[c] + (2) nadph[c] --> co2tot[c] + coa[c] + ddca[c] + (2) nadp[c]
FAS120COA	1	0.000174814	0.00125283	1	0.00125283	FAS120COA	dcacoa[c] + (3) h[c] + malcoa[c] + (2) nadph[c] --> co2tot[c] + coa[c] + ddcacoa[c] + (2) nadp[c]
FAS140	1	0	0.00107802	1	0	FAS140	ddca[c] + (3) h[c] + malcoa[c] + (2) nadph[c] --> co2tot[c] + coa[c] + (2) nadp[c] + ttdca[c]
FAS140COA	1	0	0.00107802	1	0.00107802	FAS140COA	ddcacoa[c] + (3) h[c] + malcoa[c] + (2) nadph[c] --> co2tot[c] + coa[c] + (2) nadp[c] + tdcoa[c]
FAS160	1	0	0.000786663	1	0	FAS160	(3) h[c] + malcoa[c] + (2) nadph[c] + ttdca[c] --> co2tot[c] + coa[c] + hdca[c] + (2) nadp[c]
FAS160COA	1	0	0.000786663	1	0.000786663	FAS160COA	(3) h[c] + malcoa[c] + (2) nadph[c] + tdcoa[c] --> co2tot[c] + coa[c] + (2) nadp[c] + pmtcoa[c]
FAS180	1	0	1.81618e-12	1	0	FAS180	(3) h[c] + hdca[c] + malcoa[c] + (2) nadph[c] --> co2tot[c] + coa[c] + (2) nadp[c] + ocdca[c]
FAS180COA	0	0	-1.41349e-12	1	0	FAS180COA	(3) h[c] + malcoa[c] + (2) nadph[c] + pmtcoa[c] --> co2tot[c] + coa[c] + (2) nadp[c] + stcoa[c]
FAS80COA_L	1	0.000233085	0.00131111	1	0.00131111	FAS80COA_L	accoa[c] + (9) h[c] + (3) malcoa[c] + (6) nadph[c] --> (3) co2tot[c] + (3) coa[c] + (6) nadp[c] + occoa[c]
FAS80_L	1	0	0.00107802	1	0	FAS80_L	accoa[c] + (8) h[c] + h2o[c] + (3) malcoa[c] + (6) nadph[c] --> (3) co2tot[c] + (4) coa[c] + (6) nadp[c] + octa[c]
FBA	1	1.47275	3.03828	0	2.70849	FBA	fdp[c] <==> dhap[c] + g3p[c]
FBA3	1	0	1.53771	0	0.307542	FBA3	s17bp[c] <==> dhap[c] + e4p[c]
FBP	1	0	0.124993	1	0	FBP	fdp[c] + h2o[c] --> f6p[c] + pi[c]
FBP26	1	0	0.124993	1	0	FBP26	f26bp[c] + h2o[c] --> f6p[c] + pi[c]
FDH	1	0	0.000154523	1	0.000154523	FDH	for[c] + h2o[c] + nad[c] --> co2tot[c] + nadh[c]
FDNG	1	0	0.000154523	1	0	FDNG	for[c] + h[c] + h2o[c] + q6[m] --> co2tot[c] + q6h2[m]
FE2utm	1	0	28.4803	1	0	FE2utm	fe2{2}[c] --> fe2{2}[m]
FECOSTt	0	0	0	0	0	FECOSTt	fecost{0}[e] <==> fecost{0}[c]
FEtm	1	0	28.4803	1	0	FEtm	fe2{2}[m] --> fe2{2}[c]
FORt	0	0	0	0	0	FORt	for{-1}[e] <==> for{-1}[c]
FRDcm	1	0	0.111229	1	0.0222457	FRDcm	fum[c] + fadh2[m] --> succ[c] + fad[m]
FRDm	1	0	28.4803	1	0	FRDm	fadh2[m] + fum[m] --> fad[m] + succ[m]
FTHFCLm	1	0	0.0642229	1	0	FTHFCLm	5fthf[m] + atp[m] --> adp[m] + methf[m] + pi[m]
FTHFLi	1	0	0.000154523	1	0	FTHFLi	atp[c] + for[c] + thf[c] --> 10fthf[c] + adp[c] + pi[c]
FUM	-1	-0.042294	0.0253764	0	-0.0084588	FUM	fum[c] + h2o[c] <==> mal-L[c]
FUMm	1	0	0.095329	0	0	FUMm	fum[m] + h2o[m] <==> mal-L[m]
FUMt2r	0	0	0	0	0	FUMt2r	fum{-2}[e] + h{1}[e] <==> fum{-2}[c] + h{1}[c]
G3PCt	0	0	0	0	0	G3PCt	g3pc{0}[e] <==> g3pc{0}[c]
G3PD1ir	1	0.627523	0.756278	1	0.63	G3PD1ir	dhap[c] + h[c] + nadh[c] --> glyc3p[c] + nad[c]
G3PD1irm	1	0	0.0222457	1	0.0222457	G3PD1irm	dhap[m] + h[m] + nadh[m] --> glyc3p[m] + nad[m]
G3PDm	1	0	0.0222457	1	0.0222457	G3PDm	fad[m] + glyc3p[m] --> dhap[m] + fadh2[m]
G3PT	1	0.63	0.754993	1	0.63	G3PT	glyc3p[c] + h2o[c] --> glyc[c] + pi[c]
G5SADr	1	0.00856901	0.0428451	0	0.00856901	G5SADr	glu5sa[c] <==> 1pyr5c[c] + h[c] + h2o[c]
G5SADrm	-1	-0.034276	0	0	0	G5SADrm	glu5sa[m] <==> 1pyr5c[m] + h[m] + h2o[m]
G5SD	1	0	0.0428451	1	0	G5SD	glu5p[c] + h[c] + nadph[c] --> glu5sa[c] + nadp[c] + pi[c]
G5SD2	1	0	0.0428451	1	0.00856901	G5SD2	glu5p[c] + h[c] + nadh[c] --> glu5sa[c] + nad[c] + pi[c]
G6PDA	1	0	0.124993	1	0	G6PDA	gam6p[c] + h2o[c] --> f6p[c] + nh4[c]
G6PDH2	1	0.328076	0.411531	1	0.394813	G6PDH2	g6p[c] + nadp[c] --> 6pgl[c] + h[c] + nadph[c]
GALT	0	-0.348941	0.473934	0	0	GALT	gal1p[c] + h[c] + utp[c] <==> ppi[c] + udpgal[c]
GALU	1	-0.261706	0.436177	0	0.0872353	GALU	g1p[c] + h[c] + utp[c] <==> ppi[c] + udpg[c]
GAM6Pt	0	0	0	0	0	GAM6Pt	gam6p{-1}[e] <==> gam6p{-1}[c]
GAPD	1	5.69048	5.7183	0	5.69605	GAPD	g3p[c] + nad[c] + pi[c] <==> 13dpg[c] + h[c] + nadh[c]
GARFTi	1	0.00515025	0.00515025	1	0.00515025	GARFTi	10fthf[c] + gar[c] --> fgam[c] + h[c] + thf[c]
GAT1_SC	1	0	0.00376162	1	0	GAT1_SC	(0.02) dcacoa[c] + (0.06) ddcacoa[c] + glyc3p[c] + (0.17) hdcoa[c] + (0.09) ocdycacoa[c] + (0.24) odecoa[c] + (0.27) pmtcoa[c] + (0.05) stcoa[c] + (0.1) tdcoa[c] --> (0.01) 1ag3p_SC[c] + coa[c]
GAT2_SC	1	0	0.00376162	1	0.00128509	GAT2_SC	(0.02) dcacoa[c] + (0.06) ddcacoa[c] + dhap[c] + (0.17) hdcoa[c] + (0.09) ocdycacoa[c] + (0.24) odecoa[c] + (0.27) pmtcoa[c] + (0.05) stcoa[c] + (0.1) tdcoa[c] --> (0.01) 1agly3p_SC[c] + coa[c]
GBEZ	1	0	0.151969	1	0	GBEZ	14glun[c] --> glycogen[c] + h2o[c]
GCC2am	1	0	0.016618	0	0	GCC2am	gly[m] + h[m] + h2o[m] + lpam[m] <==> alpam[m] + co2tot[m]
GCC2bim	1	0	0.016618	1	0	GCC2bim	alpam[m] + thf[m] --> dhlam[m] + mlthf[m] + nh4[m]
GCC2cm	0	-28.4803	0.0277409	0	0	GCC2cm	dhlam[m] + nad[m] <==> h[m] + lpam[m] + nadh[m]
GCCam	1	0	0.016618	0	0	GCCam	gly[m] + h[m] + h2o[m] + lpro[m] <==> alpro[m] + co2tot[m]
GCCbim	1	0	0.016618	1	0	GCCbim	alpro[m] + thf[m] --> dhlpro[m] + mlthf[m] + nh4[m]
GCCcm	1	0	0.016618	0	0	GCCcm	dhlpro[m] + nad[m] <==> h[m] + lpro[m] + nadh[m]
GF6PTA	1	0	0.124993	1	0	GF6PTA	f6p[c] + gln-L[c] --> gam6p[c] + glu-L[c]
GHMT2r	1	0.0173571	0.0175116	0	0.0175116	GHMT2r	ser-L[c] + thf[c] <==> gly[c] + h2o[c] + mlthf[c]
GHMT2rm	-1	-0.016618	0	0	0	GHMT2rm	ser-L[m] + thf[m] <==> gly[m] + h2o[m] + mlthf[m]
GK1	1	-0.000529125	0.000881875	0	0.000176375	GK1	atp[c] + gmp[c] <==> adp[c] + gdp[c]
GK2	0	-0.0007055	0.125698	0	0	GK2	datp[c] + gmp[c] <==> dadp[c] + gdp[c]
GLCGSD	1	0	0.0624964	1	0	GLCGSD	glycogen[c] + h2o[c] --> glc-D[c]
GLCGSDv	1	0	0.0624964	1	0	GLCGSDv	glycogen[v] + h2o[v] --> glc-D[v]
GLCNtv	1	0	0.0624964	1	0	GLCNtv	glycogen{0}[c] --> glycogen{0}[v]
GLCP	1	0	0.124993	1	0	GLCP	glycogen[c] + pi[c] --> g1p[c]
GLCS2	1	0	0.134883	1	0.0269765	GLCS2	udpg[c] --> glycogen[c] + h[c] + udp[c]
GLCt1	1	2.94	2.94	1	2.94	GLCt1	glc-D{0}[e] --> glc-D{0}[c]
GLCtv	-1	-0.0649313	0	0	0	GLCtv	glc-D{0}[c] <==> glc-D{0}[v]
GLNS	1	0.0426874	0.16768	1	0.0426874	GLNS	atp[c] + glu-L[c] + nh4[c] --> adp[c] + gln-L[c] + h[c] + pi[c]
GLNt2r	0	0	0	0	0	GLNt2r	gln-L{0}[e] + h{1}[e] <==> gln-L{0}[c] + h{1}[c]
GLNt6	1	0	0.00243491	1	0	GLNt6	gln-L{0}[c] + h{1}[v] --> h{1}[c] + gln-L{0}[v]
GLNt7	1	0	0.00243491	1	0	GLNt7	gln-L{0}[v] + h{1}[v] --> gln-L{0}[c] + h{1}[c]
GLU5K	1	0	0.0428451	1	0.00856901	GLU5K	atp[c] + glu-L[c] --> adp[c] + glu5p[c]
GLUDC	1	0	0.0222457	1	0	GLUDC	glu-L[c] + h[c] + h2o[c] --> 4abut[c] + co2tot[c]
GLUDxi	1	0	0.635262	1	0	GLUDxi	glu-L[c] + h2o[c] + nad[c] --> akg[c] + h[c] + nadh[c] + nh4[c]
GLUDyi	1	0.131119	0.891374	1	0.256112	GLUDyi	akg[c] + h[c] + nadph[c] + nh4[c] --> glu-L[c] + h2o[c] + nadp[c]
GLUN	1	0	0.124993	1	0	GLUN	gln-L[c] + h2o[c] --> glu-L[c] + nh4[c]
GLUPRT	1	0.00515025	0.00515025	1	0.00515025	GLUPRT	gln-L[c] + h2o[c] + prpp[c] --> glu-L[c] + ppi[c] + pram[c]
GLUSx	1	0	0.124993	1	0	GLUSx	akg[c] + gln-L[c] + h[c] + nadh[c] --> (2) glu-L[c] + nad[c]
GLUt2r	0	0	0	0	0	GLUt2r	glu-L{-1}[e] + h{1}[e] <==> glu-L{-1}[c] + h{1}[c]
GLUt5m	1	0	0.054066	1	0	GLUt5m	glu-L{-1}[c] + oh1{-1}[m] --> oh1{-1}[c] + glu-L{-1}[m]
GLUt7m	1	0	0.054066	1	0.0167218	GLUt7m	glu-L{-1}[c] --> glu-L{-1}[m]
GLXt	0	0	0	0	0	GLXt	glx{-1}[c] <==> glx{-1}[e]
GLYC3Ptm	1	0	0.0222457	1	0	GLYC3Ptm	glyc3p{-2}[c] --> glyc3p{-2}[m]
GLYCDy	1	0	0.124993	1	0	GLYCDy	glyc[c] + nadp[c] --> dha[c] + h[c] + nadph[c]
GLYCLm	1	0	0.016618	1	0	GLYCLm	gly[m] + h2o[m] + nad[m] + thf[m] --> co2tot[m] + mlthf[m] + nadh[m] + nh4[m]
GLYCt	1	0.63	3.15	0	0.63	GLYCt	glyc{0}[c] <==> glyc{0}[e]
GLYCt2	1	0	2.52	1	0	GLYCt2	glyc{0}[e] + h{1}[e] --> glyc{0}[c] + h{1}[c]
GLYGS	1	0	0.151969	1	0	GLYGS	h2o[c] + udpg[c] --> 14glun[c] + h[c] + udp[c]
GLYK	1	0	0.124993	1	0	GLYK	atp[c] + glyc[c] --> adp[c] + glyc3p[c] + h[c]
GLYOX	0	0	0	1	0	GLYOX	h2o[c] + lgt-S[c] --> gthrd[c] + h[c] + lac-D[c]
GLYt2m	1	0	0.0332361	0	0	GLYt2m	gly{0}[c] + h{1}[c] <==> gly{0}[m] + h{1}[m]
GLYt2r	0	0	0	0	0	GLYt2r	gly{0}[e] + h{1}[e] <==> gly{0}[c] + h{1}[c]
GMPS2	1	0.00256966	0.0128483	1	0.00256966	GMPS2	atp[c] + gln-L[c] + h2o[c] + xmp[c] --> amp[c] + glu-L[c] + gmp[c] + (2) h[c] + ppi[c]
GND	1	0.328076	0.411531	1	0.394813	GND	6pgc[c] + h2o[c] + nadp[c] --> co2tot[c] + nadph[c] + ru5p-D[c]
GNNUC	1	0	0.124993	1	0	GNNUC	gsn[c] + h2o[c] --> gua[c] + rib-D[c]
GPDDA1	1	0	0.00247653	1	0	GPDDA1	g3pc[c] + h2o[c] --> chol[c] + glyc3p[c] + h[c]
GSNK	1	0	0.124993	1	0	GSNK	atp[c] + gsn[c] --> adp[c] + gmp[c] + h[c]
GTPCII	1	5.15077e-05	5.15077e-05	1	5.15077e-05	GTPCII	gtp[c] + (3) h2o[c] --> 25dhpp[c] + for[c] + (2) h[c] + ppi[c]
GTPH1	1	0	0.0624964	1	0	GTPH1	gtp[c] + (2) h2o[c] --> gmp[c] + (2) h[c] + (2) pi[c]
GTPt2m	1	0	0.0418045	1	0.0083609	GTPt2m	gtp{-4}[c] + h{1}[c] + gdp{-3}[m] --> gdp{-3}[c] + gtp{-4}[m] + h{1}[m]
GUAD	1	0	0.0102787	1	0	GUAD	gua[c] + h[c] + h2o[c] --> nh4[c] + xan[c]
GUAPRT	1	0	0.0624964	1	0	GUAPRT	gua[c] + prpp[c] --> gmp[c] + ppi[c]
GUAt2r	0	0	0	0	0	GUAt2r	gua{0}[e] + h{1}[e] <==> gua{0}[c] + h{1}[c]
H2Ot	-1	-0.18057	-0.147105	0	-0.147105	H2Ot	h2o{0}[e] <==> h2o{0}[c]
H2Otm	1	0.00183414	0.143415	0	0.028683	H2Otm	h2o{0}[c] <==> h2o{0}[m]
H2Otn	0	-1.15611	0.996843	0	0	H2Otn	h2o{0}[n] <==> h2o{0}[c]
H2Otv	1	0	0.0624964	0	0	H2Otv	h2o{0}[c] <==> h2o{0}[v]
HACNHm	1	0.0148904	0.0148904	0	0.0148904	HACNHm	b124tc[m] + h2o[m] <==> hicit[m]
HCITSm	1	0.0148904	0.0148904	1	0.0148904	HCITSm	accoa[m] + akg[m] + h2o[m] --> coa[m] + h[m] + hcit[m]
HCO3E	1	-0.736155	1.22692	0	0.245385	HCO3E	co2tot[c] <==> h[c] + hco3[c]
HCO3En	0	-0.996843	1.15611	0	0	HCO3En	co2tot[n] <==> h[n] + hco3[n]
HCO3tn	0	-1.15611	0.996843	0	0	HCO3tn	hco3{-1}[c] <==> hco3{-1}[n]
HCYSMT	1	0	0.00374602	1	0	HCYSMT	amet[c] + hcys-L[c] --> ahcys[c] + h[c] + met-L[c]
HDCEAt	1	0.000495307	0.000495307	1	0.000495307	HDCEAt	hdcea{-1}[e] --> hdcea{-1}[c]
HETZK	1	0	0.0416643	1	0	HETZK	4mhetz[c] + atp[c] --> 4mpetz[c] + adp[c] + h[c]
HEX1	1	2.94	3.00493	1	2.94	HEX1	atp[c] + glc-D[c] --> adp[c] + g6p[c] + h[c]
HICITDm	1	0.0148904	0.0148904	0	0.0148904	HICITDm	hicit[m] + nad[m] <==> h[m] + nadh[m] + oxag[m]
HISTD	1	0.00344946	0.00344946	1	0.00344946	HISTD	h2o[c] + histd[c] + (2) nad[c] --> (3) h[c] + his-L[c] + (2) nadh[c]
HISTP	1	0.00344946	0.00344946	1	0.00344946	HISTP	h2o[c] + hisp[c] --> histd[c] + pi[c]
HISt2r	0	0	0	0	0	HISt2r	h{1}[e] + his-L{0}[e] <==> h{1}[c] + his-L{0}[c]
HMPK1	1	0	0.0416643	1	0	HMPK1	4ahmmp[c] + atp[c] --> 4ampm[c] + adp[c] + h[c]
HSDxi	1	0	0.0572483	1	0	HSDxi	aspsa[c] + h[c] + nadh[c] --> hom-L[c] + nad[c]
HSDyi	1	0	0.0572483	1	0.0253694	HSDyi	aspsa[c] + h[c] + nadph[c] --> hom-L[c] + nadp[c]
HSERTA	1	0	0.00435474	0	0.0029812	HSERTA	accoa[c] + hom-L[c] <==> achms[c] + coa[c]
HSK	1	0.018267	0.0561245	1	0.0223882	HSK	atp[c] + hom-L[c] --> adp[c] + h[c] + phom[c]
HSTPT	1	0.00344946	0.00344946	1	0.00344946	HSTPT	glu-L[c] + imacp[c] --> akg[c] + hisp[c]
HXANt2r	0	0	0	0	0	HXANt2r	h{1}[e] + hxan{0}[e] <==> h{1}[c] + hxan{0}[c]
HXPRT	1	0	0.0624964	1	0	HXPRT	hxan[c] + prpp[c] --> imp[c] + ppi[c]
HYPOE	1	0	0.124993	1	0	HYPOE	h2o[c] + pyam5p[c] --> pi[c] + pydam[c]
IAMACt	0	0	0	1	0	IAMACt	iamac{0}[c] --> iamac{0}[e]
IAMOHt	0	0	0	0	0	IAMOHt	iamoh{0}[c] <==> iamoh{0}[e]
IAMOHtm	0	0	0	0	0	IAMOHtm	iamoh{0}[c] <==> iamoh{0}[m]
IBUTACt	0	0	0	1	0	IBUTACt	ibutac{0}[c] --> ibutac{0}[e]
IBUTOHt	0	0	0	0	0	IBUTOHt	ibutoh{0}[c] <==> ibutoh{0}[e]
IBUTOHtm	0	0	0	0	0	IBUTOHtm	ibutoh{0}[c] <==> ibutoh{0}[m]
ICDHxm	1	0	0.0326476	1	0.00652951	ICDHxm	h2o[m] + icit[m] + nad[m] --> akg[m] + co2tot[m] + nadh[m]
ICDHy	1	0.0211858	0.0752518	1	0.0464766	ICDHy	h2o[c] + icit[c] + nadp[c] --> akg[c] + co2tot[c] + nadph[c]
ICDHym	1	0	0.054066	1	0	ICDHym	h2o[m] + icit[m] + nadp[m] --> akg[m] + co2tot[m] + nadph[m]
ICL	1	0	0.0222457	1	0	ICL	icit[c] --> glx[c] + succ[c]
ID3ACALDt	0	0	0	0	0	ID3ACALDt	id3acald{0}[c] <==> id3acald{0}[e]
ID3ACALDtm	0	0	0	0	0	ID3ACALDtm	id3acald{0}[c] <==> id3acald{0}[m]
IG3PS	1	0.00344946	0.00344946	1	0.00344946	IG3PS	gln-L[c] + prlp[c] --> aicar[c] + eig3p[c] + glu-L[c] + h[c]
IGPDH	1	0.00344946	0.00344946	1	0.00344946	IGPDH	eig3p[c] --> h2o[c] + imacp[c]
IGPS	1	0.0014776	0.0014776	1	0.0014776	IGPS	2cpr5p[c] + h[c] --> 3ig3p[c] + co2tot[c]
ILETA	-1	-0.0100258	0.0300774	0	-0.0100258	ILETA	akg[c] + ile-L[c] <==> 3mop[c] + glu-L[c]
ILETAm	-1	-0.0401032	0	0	0	ILETAm	akg[m] + ile-L[m] <==> 3mop[m] + glu-L[m]
ILEt2r	0	0	0	0	0	ILEt2r	h{1}[e] + ile-L{0}[e] <==> h{1}[c] + ile-L{0}[c]
ILEt6	1	0	0.00243491	1	0	ILEt6	ile-L{0}[c] + h{1}[v] --> h{1}[c] + ile-L{0}[v]
ILEt7	1	0	0.00243491	1	0	ILEt7	h{1}[v] + ile-L{0}[v] --> h{1}[c] + ile-L{0}[c]
ILEtmi	1	0	0.0401032	1	0	ILEtmi	ile-L{0}[m] --> ile-L{0}[c]
IMPC	-1	-0.00859971	-0.00859971	0	-0.00859971	IMPC	h2o[c] + imp[c] <==> fprica[c]
IMPD	1	0.00256966	0.00256966	1	0.00256966	IMPD	h2o[c] + imp[c] + nad[c] --> h[c] + nadh[c] + xmp[c]
IND3ETHt	0	0	0	0	0	IND3ETHt	ind3eth{0}[c] <==> ind3eth{0}[e]
IND3ETHtm	0	0	0	0	0	IND3ETHtm	ind3eth{0}[c] <==> ind3eth{0}[m]
INDPYRD	0	0	0	0	0	INDPYRD	h[c] + h2o[c] + indpyr[c] <==> co2tot[c] + id3acald[c]
INSK	1	0	0.124993	1	0	INSK	atp[c] + ins[c] --> adp[c] + h[c] + imp[c]
INSTt2	1	0.000275748	0.000275748	1	0.000275748	INSTt2	h{1}[e] + inost{0}[e] --> h{1}[c] + inost{0}[c]
IPC124PLC_SC	1	0	0.00110299	1	0	IPC124PLC_SC	h2o[c] + (0.01) ipc124_SC[c] --> cer1_24[c] + h[c] + mi1p-D[c]
IPC126PLC_SC	1	0	0.00110299	1	0	IPC126PLC_SC	h2o[c] + (0.01) ipc126_SC[c] --> cer1_26[c] + h[c] + mi1p-D[c]
IPC224PLC_SC	1	0	0.00110299	1	0	IPC224PLC_SC	h2o[c] + (0.01) ipc224_SC[c] --> cer2_24[c] + h[c] + mi1p-D[c]
IPC226PLC_SC	1	0	0.00110299	1	0	IPC226PLC_SC	h2o[c] + (0.01) ipc226_SC[c] --> cer2_26[c] + h[c] + mi1p-D[c]
IPC324PLC_SC	1	0	0.00110299	1	0	IPC324PLC_SC	h2o[c] + (0.01) ipc324_SC[c] --> cer3_24[c] + h[c] + mi1p-D[c]
IPC326PLC_SC	1	0	0.00110299	1	0	IPC326PLC_SC	h2o[c] + (0.01) ipc326_SC[c] --> cer3_26[c] + h[c] + mi1p-D[c]
IPCS124_SC	1	0	0.00110299	1	0	IPCS124_SC	cer1_24[c] + (0.01) ptd1ino_SC[c] --> (0.01) 12dgr_SC[c] + (0.01) ipc124_SC[c]
IPCS126_SC	1	0	0.00110299	1	0	IPCS126_SC	cer1_26[c] + (0.01) ptd1ino_SC[c] --> (0.01) 12dgr_SC[c] + (0.01) ipc126_SC[c]
IPCS224_SC	1	0	0.00110299	1	0	IPCS224_SC	cer2_24[c] + (0.01) ptd1ino_SC[c] --> (0.01) 12dgr_SC[c] + (0.01) ipc224_SC[c]
IPCS226_SC	1	0	0.00110299	1	0	IPCS226_SC	cer2_26[c] + (0.01) ptd1ino_SC[c] --> (0.01) 12dgr_SC[c] + (0.01) ipc226_SC[c]
IPCS324_SC	1	0	0.00110299	1	0	IPCS324_SC	cer3_24[c] + (0.01) ptd1ino_SC[c] --> (0.01) 12dgr_SC[c] + (0.01) ipc324_SC[c]
IPCS326_SC	1	0	0.00110299	1	0	IPCS326_SC	cer3_26[c] + (0.01) ptd1ino_SC[c] --> (0.01) 12dgr_SC[c] + (0.01) ipc326_SC[c]
IPMD	1	0.0154211	0.0154211	1	0.0154211	IPMD	3c2hmp[c] + nad[c] --> 3c4mop[c] + h[c] + nadh[c]
IPPMIa	-1	-0.0154211	-0.0154211	0	-0.0154211	IPPMIa	3c2hmp[c] <==> 2ippm[c] + h2o[c]
IPPMIb	-1	-0.0154211	-0.0154211	0	-0.0154211	IPPMIb	2ippm[c] + h2o[c] <==> 3c3hmp[c]
IPPS	1	0	0.0154211	1	0.0154211	IPPS	3mob[c] + accoa[c] + h2o[c] --> 3c3hmp[c] + coa[c] + h[c]
IPPSm	1	0	0.0154211	1	0	IPPSm	3mob[m] + accoa[m] + h2o[m] --> 3c3hmp[m] + coa[m] + h[m]
KARA1im	1	0.0291877	0.0291877	1	0.0291877	KARA1im	alac-S[m] + h[m] + nadph[m] --> 23dhmb[m] + nadp[m]
KARA2im	1	0.0100258	0.0100258	1	0.0100258	KARA2im	2ahbut[m] + h[m] + nadph[m] --> 23dhmp[m] + nadp[m]
L-LACt2r	0	0	0	0	0	L-LACt2r	h{1}[e] + lac-L{-1}[e] <==> h{1}[c] + lac-L{-1}[c]
LALDO3	0	0	0	1	0	LALDO3	h[c] + mthgxl[c] + nadph[c] --> lald-L[c] + nadp[c]
LCADi	0	0	0	1	0	LCADi	h2o[c] + lald-L[c] + nad[c] --> (2) h[c] + lac-L[c] + nadh[c]
LEUTA	-1	-0.0154211	-0.0154211	0	-0.0154211	LEUTA	akg[c] + leu-L[c] <==> 4mop[c] + glu-L[c]
LEUt2r	0	0	0	0	0	LEUt2r	h{1}[e] + leu-L{0}[e] <==> h{1}[c] + leu-L{0}[c]
LEUt6	1	0	0.00243491	1	0	LEUt6	leu-L{0}[c] + h{1}[v] --> h{1}[c] + leu-L{0}[v]
LEUt7	1	0	0.00243491	1	0	LEUt7	h{1}[v] + leu-L{0}[v] --> h{1}[c] + leu-L{0}[c]
LGTHL	0	0	0	1	0	LGTHL	gthrd[c] + mthgxl[c] --> lgt-S[c]
LPCAT_SC	1	0	0.0119977	1	0	LPCAT_SC	(0.01) 1agpc_SC[c] + (0.02) dcacoa[c] + (0.06) ddcacoa[c] + (0.17) hdcoa[c] + (0.09) ocdycacoa[c] + (0.24) odecoa[c] + (0.27) pmtcoa[c] + (0.05) stcoa[c] + (0.1) tdcoa[c] --> coa[c] + (0.01) pc_SC[c]
LPP_SC	1	0	0.124993	1	0	LPP_SC	(0.01) dagpy_SC[c] + h2o[c] --> h[c] + (0.01) pa_SC[c] + pi[c]
LYSt2r	0	0	0	0	0	LYSt2r	h{1}[e] + lys-L{1}[e] <==> h{1}[c] + lys-L{1}[c]
MALS	1	0	0.0222457	1	0	MALS	accoa[c] + glx[c] + h2o[c] --> coa[c] + h[c] + mal-L[c]
MALt2r	0	-28.4803	28.4803	0	0	MALt2r	h{1}[e] + mal-L{-2}[e] <==> h{1}[c] + mal-L{-2}[c]
MALtm	0	-0.171749	0.0850085	0	0	MALtm	mal-L{-2}[c] + pi{-2}[m] <==> pi{-2}[c] + mal-L{-2}[m]
MAN1PT	1	0.0420334	0.0420334	1	0.0420334	MAN1PT	gtp[c] + h[c] + man1p[c] --> gdpmann[c] + ppi[c]
MAN6PI	-1	-0.0420334	-0.0420334	0	-0.0420334	MAN6PI	man6p[c] <==> f6p[c]
MANNANter	-1	-0.0420334	-0.0420334	0	-0.0420334	MANNANter	mannan{0}[c] <==> mannan{0}[r]
MCITDm	1	0.0148904	0.0148904	0	0.0148904	MCITDm	hcit[m] <==> b124tc[m] + h2o[m]
MCITL2m	1	0	0.0222457	1	0	MCITL2m	micit[m] --> pyr[m] + succ[m]
MCITSm	1	0	0.0222457	1	0	MCITSm	h2o[m] + oaa[m] + ppcoa[m] --> 2mcit[m] + coa[m] + h[m]
MDH	-1	-0.154968	0.0693414	0	-0.0549354	MDH	mal-L[c] + nad[c] <==> h[c] + nadh[c] + oaa[c]
MDHm	-1	-0.217659	0.0687773	0	-0.0435318	MDHm	mal-L[m] + nad[m] <==> h[m] + nadh[m] + oaa[m]
MDRPD	1	6.44734e-13	5.82481e-12	1	0	MDRPD	5mdru1p[c] --> dkmpp[c] + h2o[c]
ME1m	1	0.0201883	0.21217	1	0.042434	ME1m	h2o[m] + mal-L[m] + nad[m] --> co2tot[m] + nadh[m] + pyr[m]
ME2m	1	0	0.081018	1	0.0475744	ME2m	h2o[m] + mal-L[m] + nadp[m] --> co2tot[m] + nadph[m] + pyr[m]
METAT	1	0.000936504	0.00468252	1	0.000936504	METAT	atp[c] + h2o[c] + met-L[c] --> amet[c] + pi[c] + ppi[c]
METB1	1	0	0.00435474	1	0	METB1	achms[c] + cys-L[c] --> ac[c] + cyst-L[c] + h[c]
METS	1	0.00357432	0.00357432	1	0.00357432	METS	5mthf[c] + hcys-L[c] --> h[c] + met-L[c] + thf[c]
METt2r	0	0	0	0	0	METt2r	h{1}[e] + met-L{0}[e] <==> h{1}[c] + met-L{0}[c]
MFAPS_SC	1	0.000312168	0.000312168	1	0.000312168	MFAPS_SC	amet[c] + (0.01) ptdmeeta_SC[c] --> ahcys[c] + h[c] + (0.01) ptd2meeta_SC[c]
MGSA	0	0	0	1	0	MGSA	dhap[c] --> mthgxl[c] + pi[c]
MI1PP	1	0	0.00110299	1	0	MI1PP	h2o[c] + mi1p-D[c] --> inost[c] + pi[c]
MI1PS	0	0	0	1	0	MI1PS	g6p[c] --> mi1p-D[c]
MTAP	1	6.44734e-13	5.82481e-12	1	0	MTAP	5mta[c] + pi[c] --> 5mdr1p[c] + ade[c]
MTHFC	1	0.0135954	0.01375	0	0.01375	MTHFC	h2o[c] + methf[c] <==> 10fthf[c] + h[c]
MTHFD	0	-0.0551544	0.01375	0	0	MTHFD	mlthf[c] + nadp[c] <==> methf[c] + nadph[c]
MTHFD2i	1	0	0.0687498	1	0.01375	MTHFD2i	mlthf[c] + nad[c] --> methf[c] + nadh[c]
MTHFR3	1	0.00357432	0.00357432	1	0.00357432	MTHFR3	(2) h[c] + mlthf[c] + nadph[c] --> 5mthf[c] + nadp[c]
MTRI	1	6.44734e-13	5.82481e-12	0	0	MTRI	5mdr1p[c] <==> 5mdru1p[c]
NACt	1	3.41061e-13	3.41061e-13	0	0	NACt	nac{-1}[e] <==> nac{-1}[c]
NADH2-u6cm	1	0	0.0222457	1	0	NADH2-u6cm	h[c] + nadh[c] + q6[m] --> nad[c] + q6h2[m]
NADH2-u6m	1	0	0.0222457	1	0	NADH2-u6m	h[m] + nadh[m] + q6[m] --> nad[m] + q6h2[m]
NADK	1	0	2.77556e-16	1	5.55112e-17	NADK	atp[c] + nad[c] --> adp[c] + h[c] + nadp[c]
NADKm	1	0	0.0642229	1	0	NADKm	atp[m] + nad[m] --> adp[m] + h[m] + nadp[m]
NADPPPS	0	0	-6.14092e-16	1	0	NADPPPS	h2o[c] + nadp[c] --> nad[c] + pi[c]
NADPPPSm	1	0	0.0642229	1	0	NADPPPSm	h2o[m] + nadp[m] --> nad[m] + pi[m]
NADPt	1	-1.66533e-16	2.77556e-16	0	5.55112e-17	NADPt	nadp{-3}[c] <==> nadp{-3}[e]
NADS1	0	0	0	1	0	NADS1	atp[c] + dnad[c] + nh4[c] --> amp[c] + h[c] + nad[c] + ppi[c]
NAPRT	0	0	0	1	0	NAPRT	h[c] + nac[c] + prpp[c] --> nicrnt[c] + ppi[c]
NDP1	1	0	0.124993	1	0	NDP1	adp[c] + h2o[c] --> amp[c] + h[c] + pi[c]
NDP3	1	0	0.124993	1	0	NDP3	gdp[c] + h2o[c] --> gmp[c] + h[c] + pi[c]
NDP4	1	0	0.000811637	1	0	NDP4	dgdp[c] + h2o[c] --> dgmp[c] + h[c] + pi[c]
NDP7	1	0	0.0108634	1	0	NDP7	h2o[c] + udp[c] --> h[c] + pi[c] + ump[c]
NDPK1	1	-0.169428	0.282379	0	0.0564759	NDPK1	atp[c] + gdp[c] <==> adp[c] + gtp[c]
NDPK2	1	0.089561	0.214866	0	0.089561	NDPK2	atp[c] + udp[c] <==> adp[c] + utp[c]
NDPK3	-1	-0.00707581	0.00216436	0	-0.00141516	NDPK3	atp[c] + cdp[c] <==> adp[c] + ctp[c]
NDPK4	0	0	0	0	0	NDPK4	atp[c] + dtdp[c] <==> adp[c] + dttp[c]
NDPK5	0	-0.000437035	0.124993	0	0	NDPK5	atp[c] + dgdp[c] <==> adp[c] + dgtp[c]
NDPK6	0	-0.000811637	0.00124867	0	0	NDPK6	atp[c] + dudp[c] <==> adp[c] + dutp[c]
NDPK7	0	-0.000312168	0.000811637	0	0	NDPK7	atp[c] + dcdp[c] <==> adp[c] + dctp[c]
NDPK8	0	-0.00120497	0.125698	0	0	NDPK8	atp[c] + dadp[c] <==> adp[c] + datp[c]
NDPK9	0	-0.58639	0.663944	0	0	NDPK9	atp[c] + idp[c] <==> adp[c] + itp[c]
NFORTYRt	0	0	0	1	0	NFORTYRt	Nbfortyr{-2}[c] --> Nbfortyr{-2}[e]
NFTYROX	0	0	0	1	0	NFTYROX	(2) Nfortyr[c] + h[c] + nadph[c] --> Nbfortyr[c] + nadp[c]
NH4t	1	0.291173	1.45586	0	0.291173	NH4t	nh4{1}[e] <==> nh4{1}[c]
NH4ti	1	0	1.16469	1	0	NH4ti	nh4{1}[c] --> nh4{1}[e]
NH4tm	-1	-0.0325189	0	0	0	NH4tm	nh4{1}[c] <==> nh4{1}[m]
NMNAT	0	0	0	1	0	NMNAT	atp[c] + h[c] + nmn[c] --> nad[c] + ppi[c]
NNAMr	-1	-3.41061e-13	-3.41061e-13	0	0	NNAMr	h2o[c] + ncam[c] <==> nac[c] + nh4[c]
NNAT	0	0	0	1	0	NNAT	atp[c] + h[c] + nicrnt[c] --> dnad[c] + ppi[c]
NNDPR	0	0	0	1	0	NNDPR	(2) h[c] + h2o[c] + prpp[c] + quln[c] --> co2tot[c] + nicrnt[c] + ppi[c]
NTD1	1	0	0.124993	1	0	NTD1	dump[c] + h2o[c] --> duri[c] + pi[c]
NTD10	1	0	0.0624964	1	0	NTD10	h2o[c] + xmp[c] --> pi[c] + xtsn[c]
NTD11	1	0	0.124993	1	0	NTD11	h2o[c] + imp[c] --> ins[c] + pi[c]
NTD2	1	0	0.124993	1	0	NTD2	h2o[c] + ump[c] --> pi[c] + uri[c]
NTD3	1	0	0.000811637	1	0	NTD3	dcmp[c] + h2o[c] --> dcyt[c] + pi[c]
NTD4	1	0	0.124993	1	0	NTD4	cmp[c] + h2o[c] --> cytd[c] + pi[c]
NTD5	1	0	0.124993	1	0	NTD5	dtmp[c] + h2o[c] --> pi[c] + thymd[c]
NTD6	1	0	0.000312168	1	0	NTD6	damp[c] + h2o[c] --> dad-2[c] + pi[c]
NTD7	1	0	0.0643694	1	0	NTD7	amp[c] + h2o[c] --> adn[c] + pi[c]
NTD8	1	0	0.000312168	1	0	NTD8	dgmp[c] + h2o[c] --> dgsn[c] + pi[c]
NTD9	1	0	0.124993	1	0	NTD9	gmp[c] + h2o[c] --> gsn[c] + pi[c]
NTP3	1	0	0.124993	1	0	NTP3	gtp[c] + h2o[c] --> gdp[c] + h[c] + pi[c]
NTP4	1	0	0.124993	1	0	NTP4	dgtp[c] + h2o[c] --> dgdp[c] + h[c] + pi[c]
OAAt	0	0	0	0	0	OAAt	oaa{-2}[c] <==> oaa{-2}[e]
OAAt2m	1	-0.0205511	0.376753	0	0.096538	OAAt2m	h{1}[c] + oaa{-2}[c] <==> h{1}[m] + oaa{-2}[m]
OBDHm	1	0	0.0222457	1	0	OBDHm	2obut[m] + coa[m] + h2o[m] + nad[m] --> co2tot[m] + nadh[m] + ppcoa[m]
OCBTi	1	0.0083609	0.0333595	1	0.0083609	OCBTi	cbp[c] + orn[c] --> citr-L[c] + h[c] + pi[c]
OCDCAt	1	0.000145678	0.000145678	1	0.000145678	OCDCAt	ocdca{-1}[e] --> ocdca{-1}[c]
OCDCEAt	1	0.000699256	0.000699256	1	0.000699256	OCDCEAt	ocdcea{-1}[e] --> ocdcea{-1}[c]
OCDCYAt	1	0.000262221	0.000262221	1	0.000262221	OCDCYAt	ocdcya{-1}[e] --> ocdcya{-1}[c]
OHACT1	1	0	0.0624964	1	0	OHACT1	accoa[c] + etoh[c] --> aces[c] + coa[c]
OHACT2	1	0	0.0624964	1	0	OHACT2	accoa[c] + iamoh[c] --> coa[c] + iamac[c]
OHACT3	0	0	0	1	0	OHACT3	2mbtoh[c] + accoa[c] --> 2mbac[c] + coa[c]
OHACT4	1	0	0.0624964	1	0	OHACT4	accoa[c] + ibutoh[c] --> coa[c] + ibutac[c]
OHACT5	0	0	0	1	0	OHACT5	2phetoh[c] + accoa[c] --> coa[c] + pheac[c]
OMCDC	1	0.0154211	0.0154211	1	0.0154211	OMCDC	3c4mop[c] + h[c] + h2o[c] --> 4mop[c] + co2tot[c]
OMPDC	1	0.0057543	0.0057543	1	0.0057543	OMPDC	h[c] + h2o[c] + orot5p[c] --> co2tot[c] + ump[c]
ORNDC	0	0	0	1	0	ORNDC	h[c] + h2o[c] + orn[c] --> co2tot[c] + ptrc[c]
ORNTA	1	0	0.0334436	1	0	ORNTA	akg[c] + orn[c] --> glu-L[c] + glu5sa[c]
ORNTACim	1	0.0083609	0.0418045	1	0.0083609	ORNTACim	acorn[m] + glu-L[m] --> acglu[m] + orn[m]
ORNt2r	0	0	0	0	0	ORNt2r	h{1}[e] + orn{1}[e] <==> h{1}[c] + orn{1}[c]
ORNt3m	1	0.0083609	0.0418045	0	0.0083609	ORNt3m	h{1}[c] + orn{1}[m] <==> orn{1}[c] + h{1}[m]
ORPT	-1	-0.0057543	-0.0057543	0	-0.0057543	ORPT	orot5p[c] + ppi[c] <==> orot[c] + prpp[c]
OXAGm	1	0.0148904	0.0148904	0	0.0148904	OXAGm	h[m] + h2o[m] + oxag[m] <==> 2oxoadp[m] + co2tot[m]
P5CDm	1	0	0.034276	1	0	P5CDm	1pyr5c[m] + (2) h2o[m] + nad[m] --> glu-L[m] + h[m] + nadh[m]
P5CR	1	0.00856901	0.0428451	1	0.00856901	P5CR	1pyr5c[c] + (2) h[c] + nadph[c] --> nadp[c] + pro-L[c]
PACALDt	0	0	0	0	0	PACALDt	pacald{0}[c] <==> pacald{0}[e]
PACALDtm	0	0	0	0	0	PACALDtm	pacald{0}[c] <==> pacald{0}[m]
PAK_SC	1	0	0.124993	1	0	PAK_SC	atp[c] + (0.01) pa_SC[c] --> adp[c] + (0.01) dagpy_SC[c]
PAN4Ptm	0	-0.0119248	6.10902e-12	0	0	PAN4Ptm	pan4p{-2}[c] <==> pan4p{-2}[m]
PAPSR	1	0.0029812	0.0029812	1	0.0029812	PAPSR	paps[c] + trdrd[c] --> (2) h[c] + pap[c] + so3[c] + trdox[c]
PAPt	0	0	0	0	0	PAPt	pap{-4}[e] <==> pap{-4}[c]
PAPtm	-1	-0.0119248	0	0	0	PAPtm	pap{-4}[c] <==> pap{-4}[m]
PAtm_SC	1	0	2.18518e-05	0	0	PAtm_SC	pa_SC{-200}[c] <==> pa_SC{-200}[m]
PC	1	0.207605	0.397481	1	0.222908	PC	atp[c] + hco3[c] + pyr[c] --> adp[c] + h[c] + oaa[c] + pi[c]
PCDAGAT	1	0	0.000119977	1	0	PCDAGAT	12dgr_SC[c] + pc_SC[c] --> 1agpc_SC[c] + triglyc_SC[c]
PDE1	1	0	0.0624964	1	0	PDE1	camp[c] + h2o[c] --> amp[c] + h[c]
PDHcm	1	0	28.4803	1	0	PDHcm	dhlam[m] + nad[m] --> h[m] + lpam[m] + nadh[m]
PDHm	1	0.0319301	0.176785	1	0.0678965	PDHm	coa[m] + h2o[m] + nad[m] + pyr[m] --> accoa[m] + co2tot[m] + nadh[m]
PETOHM_SC	1	0.000312168	0.000312168	1	0.000312168	PETOHM_SC	amet[c] + (0.01) pe_SC[c] --> ahcys[c] + h[c] + (0.01) ptdmeeta_SC[c]
PEtm_SC	-1	-5.46294e-06	0	0	-5.46294e-06	PEtm_SC	pe_SC{0}[c] <==> pe_SC{0}[m]
PEtv_SC	-1	-5.46294e-06	0	0	0	PEtv_SC	pe_SC{0}[c] <==> pe_SC{0}[v]
PFK	1	1.47275	3.16327	1	2.70849	PFK	atp[c] + f6p[c] --> adp[c] + fdp[c] + h[c]
PFK26	1	0	0.124993	1	0	PFK26	atp[c] + f6p[c] --> adp[c] + f26bp[c] + h[c]
PFK_3	1	0	1.53771	1	0.307542	PFK_3	atp[c] + s7p[c] --> adp[c] + h[c] + s17bp[c]
PGCD	1	0.012918	0.148066	1	0.0296133	PGCD	3pg[c] + nad[c] --> 3php[c] + h[c] + nadh[c]
PGI	1	2.44002	2.52347	0	2.45673	PGI	g6p[c] <==> f6p[c]
PGK	-1	-5.7183	-5.69048	0	-5.69605	PGK	3pg[c] + atp[c] <==> 13dpg[c] + adp[c]
PGL	1	0.328076	0.411531	1	0.394813	PGL	6pgl[c] + h2o[c] --> 6pgc[c] + h[c]
PGM	-1	-5.68868	-5.56632	0	-5.66644	PGM	2pg[c] <==> 3pg[c]
PGMT	-1	-0.149732	-0.0872353	0	-0.0872353	PGMT	g1p[c] <==> g6p[c]
PHCDm	1	0	28.4803	1	0	PHCDm	1p3h5c[m] + (2) h2o[m] + nad[m] --> e4hglu[m] + h[m] + nadh[m]
PHCHGSm	-1	-28.4803	0	0	0	PHCHGSm	1p3h5c[m] + h[m] + h2o[m] <==> 4hglusa[m]
PHEACt	0	0	0	1	0	PHEACt	pheac{0}[c] --> pheac{0}[e]
PHETA1	-1	-0.00696655	-0.00696655	0	-0.00696655	PHETA1	akg[c] + phe-L[c] <==> glu-L[c] + phpyr[c]
PHEt2r	0	0	0	0	0	PHEt2r	h{1}[e] + phe-L{0}[e] <==> h{1}[c] + phe-L{0}[c]
PI35BP5P_SC	1	0	0.124993	1	0	PI35BP5P_SC	h2o[c] + (0.01) ptd135bp_SC[c] --> pi[c] + (0.01) ptd3ino_SC[c]
PI3P5K_SC	1	0	0.124993	1	0	PI3P5K_SC	atp[c] + (0.01) ptd3ino_SC[c] --> adp[c] + h[c] + (0.01) ptd135bp_SC[c]
PI45BP5P_SC	1	0	0.124993	1	0	PI45BP5P_SC	h2o[c] + (0.01) ptd145bp_SC[c] --> pi[c] + (0.01) ptd4ino_SC[c]
PI4P5K_SC	1	0	0.124993	1	0	PI4P5K_SC	atp[c] + (0.01) ptd4ino_SC[c] --> adp[c] + h[c] + (0.01) ptd145bp_SC[c]
PINOS_SC	1	0.000275748	0.00137874	1	0.000275748	PINOS_SC	(0.01) cdpdag_SC[c] + inost[c] --> cmp[c] + h[c] + (0.01) ptd1ino_SC[c]
PIt2m	-1	-0.0418045	0.0250827	0	-0.0083609	PIt2m	h{1}[c] + pi{-2}[c] <==> h{1}[m] + pi{-2}[m]
PIt2r	1	0.0102859	0.0102859	0	0.0102859	PIt2r	h{1}[e] + pi{-2}[e] <==> h{1}[c] + pi{-2}[c]
PIt5m	-1	-0.054066	0	0	0	PIt5m	pi{-2}[c] + oh1{-1}[m] <==> oh1{-1}[c] + pi{-2}[m]
PLBPC_SC	1	0	0.00495307	1	0	PLBPC_SC	h2o[c] + (0.005) pc_SC[c] --> (0.02) dca[c] + (0.06) ddca[c] + (0.5) g3pc[c] + h[c] + (0.27) hdca[c] + (0.17) hdcea[c] + (0.05) ocdca[c] + (0.24) ocdcea[c] + (0.09) ocdcya[c] + (0.1) ttdca[c]
PLD_SC	1	0	0.00247653	1	0	PLD_SC	h2o[c] + (0.01) pc_SC[c] --> chol[c] + h[c] + (0.01) pa_SC[c]
PMANM	-1	-0.0420334	-0.0420334	0	-0.0420334	PMANM	man1p[c] <==> man6p[c]
PMDPHT	1	5.15077e-05	5.15077e-05	1	5.15077e-05	PMDPHT	5aprbu[c] + h2o[c] --> 4r5au[c] + pi[c]
PMETM_SC	1	0.000312168	0.000312168	1	0.000312168	PMETM_SC	amet[c] + (0.01) ptd2meeta_SC[c] --> ahcys[c] + h[c] + (0.01) pc_SC[c]
PMI12346PH	1	0	0.124993	1	0	PMI12346PH	h2o[c] + ppmi12346p[c] --> h[c] + minohp[c] + pi[c]
PMI12346PS	1	0	0.124993	1	0	PMI12346PS	atp[c] + minohp[c] --> adp[c] + ppmi12346p[c]
PMI1346PH	1	0	0.124993	1	0	PMI1346PH	h2o[c] + ppmi1346p[c] --> h[c] + mi13456p[c] + pi[c]
PMI1346PS	1	0	0.124993	1	0	PMI1346PS	atp[c] + mi13456p[c] --> adp[c] + ppmi1346p[c]
PMPK	1	0	0.0416643	1	0	PMPK	4ampm[c] + atp[c] --> 2mahmp[c] + adp[c]
PNP	-1	-3.41061e-13	-3.41061e-13	0	0	PNP	pi[c] + rnam[c] <==> h[c] + ncam[c] + r1p[c]
PPA	1	0.193632	0.32081	1	0.211238	PPA	h2o[c] + ppi[c] --> h[c] + (2) pi[c]
PPAm	1	0	0.0399318	1	0	PPAm	h2o[m] + ppi[m] --> h[m] + (2) pi[m]
PPCK	1	0	0.124993	1	0	PPCK	atp[c] + h2o[c] + oaa[c] --> adp[c] + co2tot[c] + pep[c]
PPM	0	-0.124993	0.0629646	0	0	PPM	r1p[c] <==> r5p[c]
PPND	1	0	0.00530686	1	0	PPND	h2o[c] + nad[c] + pphn[c] --> 34hpp[c] + co2tot[c] + nadh[c]
PPND2	1	0	0.00530686	1	0.00530686	PPND2	h2o[c] + nadp[c] + pphn[c] --> 34hpp[c] + co2tot[c] + nadph[c]
PPNDH	1	0.00696655	0.00696655	1	0.00696655	PPNDH	h[c] + pphn[c] --> co2tot[c] + phpyr[c]
PPYRDC	0	0	0	1	0	PPYRDC	h[c] + h2o[c] + phpyr[c] --> co2tot[c] + pacald[c]
PRAGSr	1	0.00515025	0.00515025	0	0.00515025	PRAGSr	atp[c] + gly[c] + pram[c] <==> adp[c] + gar[c] + h[c] + pi[c]
PRAIS	1	0.00515025	0.00515025	1	0.00515025	PRAIS	atp[c] + fpram[c] --> adp[c] + air[c] + (2) h[c] + pi[c]
PRAIi	1	0.0014776	0.0014776	1	0.0014776	PRAIi	pran[c] --> 2cpr5p[c]
PRAMPC	1	0.00344946	0.00344946	1	0.00344946	PRAMPC	h2o[c] + prbamp[c] --> prfp[c]
PRASCS	1	0.00515025	0.00515025	0	0.00515025	PRASCS	5aizc[c] + asp-L[c] + atp[c] <==> 25aics[c] + adp[c] + h[c] + pi[c]
PRATPP	1	0.00344946	0.00344946	1	0.00344946	PRATPP	h2o[c] + prbatp[c] --> h[c] + ppi[c] + prbamp[c]
PRFGS	1	0.00515025	0.00515025	1	0.00515025	PRFGS	atp[c] + fgam[c] + gln-L[c] + h2o[c] --> adp[c] + fpram[c] + glu-L[c] + h[c] + pi[c]
PRMICIi	1	0.00344946	0.00344946	1	0.00344946	PRMICIi	prfp[c] --> prlp[c]
PRO1xm	1	0	0.034276	1	0	PRO1xm	nad[m] + pro-L[m] --> 1pyr5c[m] + (2) h[m] + nadh[m]
PROt2r	0	0	0	0	0	PROt2r	h{1}[e] + pro-L{0}[e] <==> h{1}[c] + pro-L{0}[c]
PROtm	1	0	0.034276	0	0	PROtm	pro-L{0}[c] <==> pro-L{0}[m]
PRPPS	1	0.0158316	0.0787962	0	0.0158316	PRPPS	atp[c] + r5p[c] <==> amp[c] + h[c] + prpp[c]
PSCVTi	1	0.013751	0.013751	1	0.013751	PSCVTi	pep[c] + skm5p[c] --> 3psme[c] + pi[c]
PSERDm_SC	1	0	0.000546294	1	0.000546294	PSERDm_SC	h[m] + h2o[m] + (0.01) ps_SC[m] --> co2tot[m] + (0.01) pe_SC[m]
PSERDv_SC	1	0	0.000546294	1	0	PSERDv_SC	h[v] + h2o[v] + (0.01) ps_SC[v] --> co2tot[v] + (0.01) pe_SC[v]
PSERS_SC	1	-0.00155043	0.000634742	0	0.000634742	PSERS_SC	(0.01) cdpdag_SC[c] + ser-L[c] <==> cmp[c] + h[c] + (0.01) ps_SC[c]
PSERSm_SC	1	0	0.00218518	0	0	PSERSm_SC	(0.01) cdpdag_SC[m] + ser-L[m] <==> cmp[m] + h[m] + (0.01) ps_SC[m]
PSERT	1	0.012918	0.148066	1	0.0296133	PSERT	3php[c] + glu-L[c] --> akg[c] + pser-L[c]
PSP_L	1	0.012918	0.148066	1	0.0296133	PSP_L	h2o[c] + pser-L[c] --> pi[c] + ser-L[c]
PStm_SC	1	-1.63888e-05	5.46294e-06	0	5.46294e-06	PStm_SC	ps_SC{-100}[c] <==> ps_SC{-100}[m]
PStv_SC	1	0	5.46294e-06	0	0	PStv_SC	ps_SC{-100}[c] <==> ps_SC{-100}[v]
PTPATi	1	0	0.0119248	1	0	PTPATi	atp[c] + h[c] + pan4p[c] --> dpcoa[c] + ppi[c]
PTRCt3i	1	0	28.4803	1	0	PTRCt3i	h{1}[c] + ptrc{2}[e] --> ptrc{2}[c] + h{1}[e]
PTRCtex2	1	0	28.4803	1	0	PTRCtex2	ptrc{2}[c] --> ptrc{2}[e]
PUNP1	0	-0.124993	0.0629646	0	0	PUNP1	adn[c] + pi[c] <==> ade[c] + r1p[c]
PUNP2	0	-0.0241202	0.000312168	0	0	PUNP2	dad-2[c] + pi[c] <==> 2dr1p[c] + ade[c]
PUNP3	0	-0.124993	0.0624964	0	0	PUNP3	gsn[c] + pi[c] <==> gua[c] + r1p[c]
PUNP4	1	0	0.000312168	0	0	PUNP4	dgsn[c] + pi[c] <==> 2dr1p[c] + gua[c]
PUNP5	0	-0.0241202	0.0624964	0	0	PUNP5	ins[c] + pi[c] <==> hxan[c] + r1p[c]
PUNP6	1	0	0.0241202	0	0	PUNP6	din[c] + pi[c] <==> 2dr1p[c] + hxan[c]
PUNP7	1	0	0.0624964	0	0	PUNP7	pi[c] + xtsn[c] <==> r1p[c] + xan[c]
PYDAMK	1	0	0.124993	1	0	PYDAMK	atp[c] + pydam[c] --> adp[c] + h[c] + pyam5p[c]
PYK	1	5.53882	5.78618	1	5.63894	PYK	adp[c] + h[c] + pep[c] --> atp[c] + pyr[c]
PYNP2r	0	-0.00924017	0.0624964	0	0	PYNP2r	pi[c] + uri[c] <==> r1p[c] + ura[c]
PYR5CDm	1	0	0.034276	1	0	PYR5CDm	glu5sa[m] + h2o[m] + nadp[m] --> glu-L[m] + (2) h[m] + nadph[m]
PYRDC	1	5.26626	5.40831	1	5.34735	PYRDC	h[c] + h2o[c] + pyr[c] --> acald[c] + co2tot[c]
PYRDC2	0	0	0	1	0	PYRDC2	acald[c] + h[c] + h2o[c] + pyr[c] --> actn-R[c] + co2tot[c]
PYRt	1	0	28.4803	1	0	PYRt	pyr{-1}[c] --> pyr{-1}[e]
PYRt2	1	0	28.4803	1	0	PYRt2	h{1}[e] + pyr{-1}[e] --> h{1}[c] + pyr{-1}[c]
PYRt2m	1	-0.138868	0.231447	0	0.0462893	PYRt2m	h{1}[c] + pyr{-1}[c] <==> h{1}[m] + pyr{-1}[m]
QULNS	0	0	0	1	0	QULNS	dhap[c] + iasp[c] --> (2) h2o[c] + pi[c] + quln[c]
RBFSa	1	0.000103015	0.000103015	1	0.000103015	RBFSa	4r5au[c] + db4p[c] --> dmlz[c] + (2) h2o[c] + pi[c]
RBFSb	1	5.15077e-05	5.15077e-05	1	5.15077e-05	RBFSb	(2) dmlz[c] --> 4r5au[c] + ribflv[c]
RBK	1	0	0.124993	1	0	RBK	atp[c] + rib-D[c] --> adp[c] + h[c] + r5p[c]
RNDR1	1	0	0.000499469	1	0.000187301	RNDR1	adp[c] + trdrd[c] --> dadp[c] + h2o[c] + trdox[c]
RNDR2	1	0	0.000437035	1	0.000124867	RNDR2	gdp[c] + trdrd[c] --> dgdp[c] + h2o[c] + trdox[c]
RNDR3	1	0	0.000312168	1	0	RNDR3	cdp[c] + trdrd[c] --> dcdp[c] + h2o[c] + trdox[c]
RNDR4	1	0	0.000312168	1	0.000312168	RNDR4	trdrd[c] + udp[c] --> dudp[c] + h2o[c] + trdox[c]
RNMK	0	0	0	1	0	RNMK	atp[c] + rnam[c] --> adp[c] + h[c] + nmn[c]
RNTR1	1	0	0.000499469	1	0	RNTR1	atp[c] + trdrd[c] --> datp[c] + h2o[c] + trdox[c]
RNTR2	1	0	0.000437035	1	0	RNTR2	gtp[c] + trdrd[c] --> dgtp[c] + h2o[c] + trdox[c]
RNTR3	1	0	0.000312168	1	0	RNTR3	ctp[c] + trdrd[c] --> dctp[c] + h2o[c] + trdox[c]
RNTR4	1	0	0.000312168	1	0	RNTR4	trdrd[c] + utp[c] --> dutp[c] + h2o[c] + trdox[c]
RPE	1	0.0268451	0.0824814	0	0.0713365	RPE	ru5p-D[c] <==> xu5p-D[c]
RPI	-1	-0.328946	-0.301128	0	-0.323374	RPI	r5p[c] <==> ru5p-D[c]
SACCD1	1	0.0148904	0.0148904	0	0.0148904	SACCD1	L2aadp6sa[c] + glu-L[c] + h[c] + nadph[c] <==> h2o[c] + nadp[c] + saccrp-L[c]
SACCD2	1	0.0148904	0.0148904	0	0.0148904	SACCD2	h2o[c] + nad[c] + saccrp-L[c] <==> akg[c] + h[c] + lys-L[c] + nadh[c]
SADT	1	0	0.0119248	1	0	SADT	atp[c] + h[c] + so4[c] --> aps[c] + ppi[c]
SAM24MT	0	0	0	1	0	SAM24MT	amet[c] + zymst[c] --> ahcys[c] + fecost[c] + h[c]
SERATi	1	0	0.0029812	1	0	SERATi	accoa[c] + ser-L[c] --> acser[c] + coa[c]
SERD_L	1	0	0.120049	1	0	SERD_L	ser-L[c] --> nh4[c] + pyr[c]
SERt2m	0	-0.016618	0.00218518	0	0	SERt2m	h{1}[c] + ser-L{0}[c] <==> h{1}[m] + ser-L{0}[m]
SERt2r	0	0	0	0	0	SERt2r	h{1}[e] + ser-L{0}[e] <==> h{1}[c] + ser-L{0}[c]
SHK3D	1	0.013751	0.013751	1	0.013751	SHK3D	3dhsk[c] + h[c] + nadph[c] --> nadp[c] + skm[c]
SHKK	1	0.013751	0.013751	1	0.013751	SHKK	atp[c] + skm[c] --> adp[c] + h[c] + skm5p[c]
SHSL1	1	0	0.00435474	1	0	SHSL1	cys-L[c] + suchms[c] --> cyst-L[c] + h[c] + succ[c]
SHSL4r	-1	-0.00435474	0	0	0	SHSL4r	h2o[c] + suchms[c] <==> 2obut[c] + h[c] + nh4[c] + succ[c]
SLFAT	1	-0.00894361	0.0029812	0	0.0029812	SLFAT	adp[c] + h[c] + so4[c] <==> aps[c] + pi[c]
SO3ti	0	0	0	1	0	SO3ti	so3{-2}[c] --> so3{-2}[e]
SO4ti	1	0.00402176	0.00402176	1	0.00402176	SO4ti	so4{-2}[e] --> so4{-2}[c]
SPMDt3i	1	0	1.21709	1	0.243418	SPMDt3i	h{1}[c] + spmd{3}[e] --> spmd{3}[c] + h{1}[e]
SPMDtex2	1	0	1.21709	1	0.243418	SPMDtex2	spmd{3}[c] --> spmd{3}[e]
SPMS	0	0	-2.84217e-13	1	0	SPMS	ametam[c] + ptrc[c] --> 5mta[c] + h[c] + spmd[c]
SSALy	1	0	0.0222457	1	0	SSALy	h2o[c] + nadp[c] + sucsal[c] --> (2) h[c] + nadph[c] + succ[c]
SUCCt2r	-1	-0.028	-0.028	0	-0.028	SUCCt2r	h{1}[e] + succ{-2}[e] <==> h{1}[c] + succ{-2}[c]
SUCCtm	1	0	0.0888117	1	0	SUCCtm	succ{-2}[c] + pi{-2}[m] --> pi{-2}[c] + succ{-2}[m]
SUCD1m	0	-28.4803	28.4803	0	0	SUCD1m	fad[m] + succ[m] <==> fadh2[m] + fum[m]
SUCD2_u6m	0	-28.4803	28.4803	0	0	SUCD2_u6m	q6[m] + succ[m] <==> fum[m] + q6h2[m]
SUCD3-u6m	0	-28.5083	28.4803	0	0	SUCD3-u6m	fadh2[m] + q6[m] <==> fad[m] + q6h2[m]
SUCFUMtm	1	0	0.111229	1	0	SUCFUMtm	succ{-2}[c] + fum{-2}[m] --> fum{-2}[c] + succ{-2}[m]
SUCOASm	-1	-0.0222457	0	0	0	SUCOASm	atp[m] + coa[m] + succ[m] <==> adp[m] + pi[m] + succoa[m]
SULR	-1	-0.0029812	-0.0029812	0	-0.0029812	SULR	(3) h2o[c] + h2s[c] + (3) nadp[c] <==> (5) h[c] + (3) nadph[c] + so3[c]
TAGL_SC	1	0	0.0116543	1	0	TAGL_SC	h2o[c] + (0.01) triglyc_SC[c] --> (0.01) 12dgr_SC[c] + (0.02) dca[c] + (0.06) ddca[c] + h[c] + (0.27) hdca[c] + (0.17) hdcea[c] + (0.05) ocdca[c] + (0.24) ocdcea[c] + (0.09) ocdcya[c] + (0.1) ttdca[c]
TALA	0	-1.25242	0.313115	0	0	TALA	g3p[c] + s7p[c] <==> e4p[c] + f6p[c]
THFATm	1	0	0.0642229	1	0	THFATm	h2o[m] + methf[m] --> 5fthf[m] + h[m]
THMP	1	0	0.124993	1	0	THMP	h2o[c] + thmmp[c] --> pi[c] + thm[c]
THRAi	1	0	0.013738	1	0.0027476	THRAi	thr-L[c] --> acald[c] + gly[c]
THRD_L	1	0	0.0349093	1	0.00968241	THRD_L	thr-L[c] --> 2obut[c] + nh4[c]
THRD_Lm	1	0	0.0325189	1	0	THRD_Lm	thr-L[m] --> 2obut[m] + nh4[m]
THRS	1	0.018267	0.0561245	1	0.0223882	THRS	h2o[c] + phom[c] --> pi[c] + thr-L[c]
THRt2m	1	0	0.0325189	0	0	THRt2m	h{1}[c] + thr-L{0}[c] <==> h{1}[m] + thr-L{0}[m]
THRt2r	0	0	0	0	0	THRt2r	h{1}[e] + thr-L{0}[e] <==> h{1}[c] + thr-L{0}[c]
THYMt3r	0	0	0	0	0	THYMt3r	thym{0}[c] + h{1}[e] <==> h{1}[c] + thym{0}[e]
TKT1	1	0.285297	0.313115	0	0.307542	TKT1	r5p[c] + xu5p-D[c] <==> g3p[c] + s7p[c]
TKT2	1	0.271546	0.299364	0	0.293791	TKT2	e4p[c] + xu5p-D[c] <==> f6p[c] + g3p[c]
TMDK1	1	0	0.124993	1	0	TMDK1	atp[c] + thymd[c] --> adp[c] + dtmp[c] + h[c]
TMDPK	1	0	0.124993	1	0	TMDPK	atp[c] + thm[c] --> amp[c] + h[c] + thmpp[c]
TMDPP	0	0	0	0	0	TMDPP	pi[c] + thymd[c] <==> 2dr1p[c] + thym[c]
TMDS	1	0.000187301	0.000187301	1	0.000187301	TMDS	dump[c] + mlthf[c] --> dhf[c] + dtmp[c]
TMN	1	0	0.0416643	1	0	TMN	h2o[c] + thm[c] --> 4ahmmp[c] + 4mhetz[c] + h[c]
TMPKr	-1	-0.124993	0	0	0	TMPKr	atp[c] + thmmp[c] <==> adp[c] + thmpp[c]
TMPPP	1	0	0.0416643	1	0	TMPPP	2mahmp[c] + 4mpetz[c] + h[c] --> ppi[c] + thmmp[c]
TPI	1	2.37918	2.40699	0	2.38475	TPI	dhap[c] <==> g3p[c]
TRDR	1	0.00360554	0.00360554	1	0.00360554	TRDR	h[c] + nadph[c] + trdox[c] --> nadp[c] + trdrd[c]
TRE6PP	1	0.00121746	0.00608728	1	0.00121746	TRE6PP	h2o[c] + tre6p[c] --> pi[c] + tre[c]
TRE6PS	1	0.00121746	0.00608728	1	0.00121746	TRE6PS	g6p[c] + udpg[c] --> h[c] + tre6p[c] + udp[c]
TREH	1	0	0.00486982	1	0	TREH	h2o[c] + tre[c] --> (2) glc-D[c]
TREHv	1	0	0.00486982	1	0	TREHv	h2o[v] + tre[v] --> (2) glc-D[v]
TREt2v	1	0	0.00486982	0	0	TREt2v	h{1}[c] + tre{0}[c] <==> h{1}[v] + tre{0}[v]
TRIGS_SC	1	0	0.00171692	1	0.000343385	TRIGS_SC	(0.01) 12dgr_SC[c] + (0.02) dcacoa[c] + (0.06) ddcacoa[c] + (0.17) hdcoa[c] + (0.09) ocdycacoa[c] + (0.24) odecoa[c] + (0.27) pmtcoa[c] + (0.05) stcoa[c] + (0.1) tdcoa[c] --> coa[c] + (0.01) triglyc_SC[c]
TRPS1	1	0.0014776	0.0014776	1	0.0014776	TRPS1	3ig3p[c] + ser-L[c] --> g3p[c] + h2o[c] + trp-L[c]
TRPTA	0	0	0	0	0	TRPTA	akg[c] + trp-L[c] <==> glu-L[c] + indpyr[c]
TRPt2r	0	0	0	0	0	TRPt2r	h{1}[e] + trp-L{0}[e] <==> h{1}[c] + trp-L{0}[c]
TTDCAtr	0	0	0	0	0	TTDCAtr	ttdca{-1}[e] <==> ttdca{-1}[c]
TYRNFT	0	0	0	1	0	TYRNFT	10fthf[c] + tyr-L[c] --> Nfortyr[c] + h[c] + thf[c]
TYRTAi	1	0	0.00530686	1	0.00530686	TYRTAi	34hpp[c] + glu-L[c] --> akg[c] + tyr-L[c]
TYRTAim	1	0	0.00530686	1	0	TYRTAim	34hpp[m] + glu-L[m] --> akg[m] + tyr-L[m]
TYRt2m	-1	-0.00530686	0	0	0	TYRt2m	h{1}[c] + tyr-L{0}[c] <==> h{1}[m] + tyr-L{0}[m]
TYRt2r	0	0	0	0	0	TYRt2r	h{1}[e] + tyr-L{0}[e] <==> h{1}[c] + tyr-L{0}[c]
TYRt6	1	0	0.00243491	1	0	TYRt6	tyr-L{0}[c] + h{1}[v] --> h{1}[c] + tyr-L{0}[v]
TYRt7	1	0	0.00243491	1	0	TYRt7	h{1}[v] + tyr-L{0}[v] --> h{1}[c] + tyr-L{0}[c]
UGLT	0	-0.473934	0.348941	0	0	UGLT	gal1p[c] + udpg[c] <==> g1p[c] + udpgal[c]
UMPK	1	0.00232565	0.0131891	0	0.00263782	UMPK	atp[c] + ump[c] <==> adp[c] + udp[c]
UNK3	1	6.44734e-13	5.82481e-12	1	0	UNK3	2kmb[c] + glu-L[c] --> akg[c] + met-L[c]
UPPRT	1	0	0.0624964	1	0	UPPRT	prpp[c] + ura[c] --> ppi[c] + ump[c]
UREA2t2	-1	-0.0249986	0	0	0	UREA2t2	(2) h{1}[e] + urea{0}[e] <==> (2) h{1}[c] + urea{0}[c]
UREASE	1	0	0.0208321	0	0	UREASE	atp[c] + hco3[c] + urea[c] <==> adp[c] + allphn[c] + h[c] + pi[c]
URIDK2r	-1	-0.000811637	0.000936504	0	-0.000312168	URIDK2r	atp[c] + dump[c] <==> adp[c] + dudp[c]
URIK1	1	0	0.124993	1	0	URIK1	atp[c] + uri[c] --> adp[c] + h[c] + ump[c]
URIK2	1	0	0.124993	1	0	URIK2	gtp[c] + uri[c] --> gdp[c] + h[c] + ump[c]
UTPH1	1	0	0.0108634	1	0	UTPH1	(2) h2o[c] + utp[c] --> (2) h[c] + (2) pi[c] + ump[c]
VALTA	-1	-0.068833	-0.0137666	0	-0.0137666	VALTA	akg[c] + val-L[c] <==> 3mob[c] + glu-L[c]
VALTAim	1	0	0.0550664	1	0	VALTAim	akg[m] + val-L[m] --> 3mob[m] + glu-L[m]
VALt2m	1	0	0.0550664	0	0	VALt2m	h{1}[c] + val-L{0}[c] <==> h{1}[m] + val-L{0}[m]
VALt2r	0	0	0	0	0	VALt2r	h{1}[e] + val-L{0}[e] <==> h{1}[c] + val-L{0}[c]
XANt	0	0	0	0	0	XANt	xan{0}[e] <==> xan{0}[c]
XPPT	1	0	0.0624964	1	0	XPPT	prpp[c] + xan[c] --> ppi[c] + xmp[c]
XYLK	1	0.529997	0.529997	1	0.529997	XYLK	atp[c] + xylu-D[c] --> adp[c] + h[c] + xu5p-D[c]
XYLR	1	0	0.635262	1	0.518182	XYLR	h[c] + nadph[c] + xyl-D[c] --> nadp[c] + xylt[c]
XYLTD_D	1	0.529997	0.529997	0	0.529997	XYLTD_D	nad[c] + xylt[c] <==> h[c] + nadh[c] + xylu-D[c]
XYLTt	-1	-0.39	-0.39	0	-0.39	XYLTt	xylt{0}[e] <==> xylt{0}[c]
XYLt	1	0.919997	0.919997	0	0.919997	XYLt	xyl-D{0}[e] <==> xyl-D{0}[c]
ZYMSTt	1	7.8042e-05	7.8042e-05	0	7.8042e-05	ZYMSTt	zymst{0}[e] <==> zymst{0}[c]
XYLRy	1	0.284735	0.919997	1	0.401815	XYLRy	h[c] + nadh[c] + xyl-D[c] --> nad[c] + xylt[c]

## Sheet: Fluxes X
ID	direction	lower bound	upper bound	Reversibility	Optimum flux
13BGH	1	0	3.70975e-05	1	0	13BGH	13BDglcn[c] + h2o[c] --> glc-D[c]
13GS	1	0.0167848	0.0168219	1	0.0167848	13GS	udpg[c] --> 13BDglcn[c] + h[c] + udp[c]
2DDA7Ptm	-1	-0.00392638	0	0	0	2DDA7Ptm	2dda7p{-3}[c] <==> 2dda7p{-3}[m]
2HBO	-1	-2.47317e-05	0	0	0	2HBO	2hb[c] + nad[c] <==> 2obut[c] + h[c] + nadh[c]
2HBt2	-1	-2.47317e-05	0	0	0	2HBt2	2hb{-1}[e] + h{1}[e] <==> 2hb{-1}[c] + h{1}[c]
2MBACt	1	0	1.4839e-05	1	0	2MBACt	2mbac{0}[c] --> 2mbac{0}[e]
2MBALDt	1	0	2.47317e-05	0	0	2MBALDt	2mbald{0}[c] <==> 2mbald{0}[e]
2MBALDtm	1	0	2.47317e-05	0	0	2MBALDtm	2mbald{0}[c] <==> 2mbald{0}[m]
2MBTOHt	1	0	2.47317e-05	0	0	2MBTOHt	2mbtoh{0}[c] <==> 2mbtoh{0}[e]
2MBTOHtm	-1	-2.47317e-05	0	0	0	2MBTOHtm	2mbtoh{0}[c] <==> 2mbtoh{0}[m]
2MPPALt	1	0	7.4195e-05	0	0	2MPPALt	2mppal{0}[c] <==> 2mppal{0}[e]
2MPPALtm	1	0	7.4195e-05	0	0	2MPPALtm	2mppal{0}[c] <==> 2mppal{0}[m]
2OBUTtm	1	0.00277603	0.00287496	0	0.00285023	2OBUTtm	2obut{-1}[c] <==> 2obut{-1}[m]
2OXOADPtim	1	0.00423318	0.00425173	1	0.00423318	2OXOADPtim	2oxoadp{-2}[m] --> 2oxoadp{-2}[c]
2PHETOHt	-1	-1.39116e-05	0	0	0	2PHETOHt	2phetoh{0}[e] <==> 2phetoh{0}[c]
2PHETOHtm	1	0	1.39116e-05	0	0	2PHETOHtm	2phetoh{0}[m] <==> 2phetoh{0}[c]
34HPPt2m	1	0.00050909	0.0015258	0	0.00130876	34HPPt2m	34hpp{-1}[c] + h{1}[c] <==> 34hpp{-1}[m] + h{1}[m]
3C3HMPt	1	0	3.70975e-05	0	0	3C3HMPt	3c3hmp{-2}[c] <==> 3c3hmp{-2}[e]
3C3HMPtm	-1	-0.00442115	-0.00430986	0	-0.00438405	3C3HMPtm	3c3hmp{-2}[c] <==> 3c3hmp{-2}[m]
3MBALDt	1	0	3.70975e-05	0	0	3MBALDt	3mbald{0}[c] <==> 3mbald{0}[e]
3MBALDtm	1	0	3.70975e-05	0	0	3MBALDtm	3mbald{0}[c] <==> 3mbald{0}[m]
3MOBDC	1	0	7.4195e-05	1	0	3MOBDC	3mob[c] + h[c] + h2o[c] --> 2mppal[c] + co2tot[c]
3MOBtm	-1	-0.00398789	-0.0039137	0	-0.0039137	3MOBtm	3mob{-1}[c] <==> 3mob{-1}[m]
3MOPDC	1	0	2.47317e-05	1	0	3MOPDC	3mop[c] + h[c] + h2o[c] --> 2mbald[c] + co2tot[c]
3MOPt	-1	-2.47317e-05	0	0	0	3MOPt	3mop{-1}[e] <==> 3mop{-1}[c]
3MOPtm	0	-0.00287496	0.0114009	0	0	3MOPtm	3mop{-1}[c] <==> 3mop{-1}[m]
4ABZt	1	0	1.1715e-05	0	0	4ABZt	4abz{-1}[c] <==> 4abz{-1}[e]
4HGLSDm	-1	-11.4322	0	0	0	4HGLSDm	4hglusa[m] + h2o[m] + nad[m] <==> e4hglu[m] + (2) h[m] + nadh[m]
4MOPDC	1	0	3.70975e-05	1	0	4MOPDC	4mop[c] + h[c] + h2o[c] --> 3mbald[c] + co2tot[c]
AASAD1	1	0	0.00425173	1	0	AASAD1	L2aadp[c] + atp[c] + h[c] + nadph[c] --> L2aadp6sa[c] + amp[c] + nadp[c] + ppi[c]
AASAD2	1	0	0.00425173	1	0.00423318	AASAD2	L2aadp[c] + atp[c] + h[c] + nadh[c] --> L2aadp6sa[c] + amp[c] + nad[c] + ppi[c]
AATA	1	0.00423318	0.00425173	0	0.00423318	AATA	2oxoadp[c] + glu-L[c] <==> L2aadp[c] + akg[c]
ABTA	1	0	3.70975e-05	1	0	ABTA	4abut[c] + akg[c] --> glu-L[c] + sucsal[c]
ABUTt2r	-1	-3.70975e-05	0	0	0	ABUTt2r	4abut{0}[e] + h{1}[e] <==> 4abut{0}[c] + h{1}[c]
ACALDCD	1	0	0.331244	1	0	ACALDCD	(2) acald[c] --> actn-R[c]
ACALDt	-1	-0.331244	0	0	0	ACALDt	acald{0}[e] <==> acald{0}[c]
ACALDtm	-1	-0.0485837	-0.03994	0	-0.0402368	ACALDtm	acald{0}[m] <==> acald{0}[c]
ACCOACr	1	0.00237721	0.00240194	0	0.00237721	ACCOACr	accoa[c] + atp[c] + hco3[c] <==> adp[c] + h[c] + malcoa[c] + pi[c]
ACESt	1	0	3.70975e-05	1	0	ACESt	aces{0}[c] --> aces{0}[e]
ACGKm	1	0.00237691	0.00485009	1	0.00237691	ACGKm	acglu[m] + atp[m] --> acg5p[m] + adp[m]
ACHBSm	1	0.00285023	0.00287496	1	0.00285023	ACHBSm	2obut[m] + h[m] + h2o[m] + pyr[m] --> 2ahbut[m] + co2tot[m]
ACHLE1	1	0	3.70975e-05	1	0	ACHLE1	h2o[c] + iamac[c] --> ac[c] + h[c] + iamoh[c]
ACHLE2	1	0	3.70975e-05	1	0	ACHLE2	h2o[c] + ibutac[c] --> ac[c] + h[c] + ibutoh[c]
ACHLE3	1	0	3.70975e-05	1	0	ACHLE3	aces[c] + h2o[c] --> ac[c] + etoh[c] + h[c]
ACLSm	1	0.00829775	0.00837195	1	0.00829775	ACLSm	h[m] + h2o[m] + (2) pyr[m] --> alac-S[m] + co2tot[m]
ACOAHim	1	0	7.4195e-05	1	0	ACOAHim	accoa[m] + h2o[m] --> ac[m] + coa[m] + h[m]
ACONT	1	-0.0544587	0.0907645	0	0.0181529	ACONT	cit[c] <==> icit[c]
ACONT3m	1	0	2.47317e-05	0	0	ACONT3m	2mcit[m] <==> micit[m]
ACONTm	0	-0.0726116	0.0752703	0	0	ACONTm	cit[m] <==> icit[m]
ACOTAim	1	0.00237691	0.00485009	1	0.00237691	ACOTAim	acg5sa[m] + glu-L[m] --> acorn[m] + akg[m]
ACPSm	1	0	1.4839e-05	1	0	ACPSm	coa[m] + h2o[m] --> (2) h[m] + pan4p[m] + pap[m]
ACRNtm	1	0	3.70975e-05	1	0	ACRNtm	acrn{0}[c] --> acrn{0}[m]
ACS	1	0.00359747	0.00367166	1	0.00359747	ACS	ac[c] + atp[c] + coa[c] --> accoa[c] + amp[c] + ppi[c]
ACSm	1	0	7.4195e-05	1	0	ACSm	ac[m] + atp[m] + coa[m] --> accoa[m] + amp[m] + ppi[m]
ACt2r	-1	-0.368431	0.221059	0	-0.0736862	ACt2r	ac{-1}[e] + h{1}[e] <==> ac{-1}[c] + h{1}[c]
ACtm	0	-7.4195e-05	7.4195e-05	0	0	ACtm	ac{-1}[c] <==> ac{-1}[m]
ACtr	0	-0.460256	0.2977	0	0	ACtr	ac{-1}[e] <==> ac{-1}[c]
ADA	1	0	7.4195e-05	1	0	ADA	adn[c] + h[c] + h2o[c] --> ins[c] + nh4[c]
ADCL	1	0	1.1715e-05	1	0	ADCL	4adcho[c] --> 4abz[c] + h[c] + pyr[c]
ADCS	1	0	1.1715e-05	1	0	ADCS	chor[c] + gln-L[c] --> 4adcho[c] + glu-L[c]
ADD	1	0	7.4195e-05	1	0	ADD	ade[c] + h[c] + h2o[c] --> hxan[c] + nh4[c]
ADHAPR_SC	1	0	0.000375937	1	0	ADHAPR_SC	(0.01) 1agly3p_SC[c] + h[c] + nadph[c] --> (0.01) 1ag3p_SC[c] + nadp[c]
ADK1	1	-0.0586389	0.0977315	0	0.0195463	ADK1	amp[c] + atp[c] <==> (2) adp[c]
ADK1m	-1	-7.4195e-05	7.4195e-05	0	-7.4195e-05	ADK1m	amp[m] + atp[m] <==> (2) adp[m]
ADK3	0	-0.0550466	0.0550853	0	0	ADK3	amp[c] + gtp[c] <==> adp[c] + gdp[c]
ADK3m	1	0	7.4195e-05	0	7.4195e-05	ADK3m	amp[m] + gtp[m] <==> adp[m] + gdp[m]
ADK4	0	-0.13327	0.133232	0	0	ADK4	amp[c] + itp[c] <==> adp[c] + idp[c]
ADMDC	1	0	8.56096e-06	1	0	ADMDC	amet[c] + h[c] + h2o[c] --> ametam[c] + co2tot[c]
ADNCYC	1	0	3.70975e-05	1	0	ADNCYC	atp[c] --> camp[c] + ppi[c]
ADNK1	1	0.000192043	0.000340433	1	0.000266238	ADNK1	adn[c] + atp[c] --> adp[c] + amp[c] + h[c]
ADNUC	1	0	7.4195e-05	1	0	ADNUC	adn[c] + h2o[c] --> ade[c] + rib-D[c]
ADPT	1	0	7.4195e-05	1	0	ADPT	ade[c] + prpp[c] --> amp[c] + ppi[c]
ADSK	1	0.000847524	0.000884622	1	0.000847524	ADSK	aps[c] + atp[c] --> adp[c] + h[c] + paps[c]
ADSL1r	1	0.00171428	0.00178847	0	0.00171428	ADSL1r	dcamp[c] <==> amp[c] + fum[c]
ADSL2r	1	0.00146416	0.00147344	0	0.00146416	ADSL2r	25aics[c] <==> aicar[c] + fum[c]
ADSS	1	0.00171428	0.00178847	1	0.00171428	ADSS	asp-L[c] + gtp[c] + imp[c] --> dcamp[c] + gdp[c] + (2) h[c] + pi[c]
AGAT_SC	1	0.000365338	0.000375937	1	0.000365338	AGAT_SC	(0.01) 1ag3p_SC[c] + (0.02) dcacoa[c] + (0.06) ddcacoa[c] + (0.17) hdcoa[c] + (0.09) ocdycacoa[c] + (0.24) odecoa[c] + (0.27) pmtcoa[c] + (0.05) stcoa[c] + (0.1) tdcoa[c] --> coa[c] + (0.01) pa_SC[c]
AGPRim	1	0.00237691	0.00485009	1	0.00237691	AGPRim	acg5p[m] + h[m] + nadph[m] --> acg5sa[m] + nadp[m] + pi[m]
AGTi	1	0.000706918	0.000830576	1	0.000781113	AGTi	ala-L[c] + glx[c] --> gly[c] + pyr[c]
AHCi	1	0.000266238	0.000303335	1	0.000266238	AHCi	ahcys[c] + h2o[c] --> adn[c] + hcys-L[c]
AHSERL2	1	0.000773329	0.000866073	1	0.000847524	AHSERL2	achms[c] + h2s[c] --> ac[c] + h[c] + hcys-L[c]
AICART	1	0.0024448	0.00245448	0	0.0024448	AICART	10fthf[c] + aicar[c] <==> fprica[c] + thf[c]
AIRCr	1	0.00146416	0.00147344	0	0.00146416	AIRCr	air[c] + co2tot[c] <==> 5aizc[c] + h[c] + h2o[c]
AKGDam	1	0.00230272	0.00496138	0	0.00230272	AKGDam	akg[m] + h[m] + h2o[m] + lpam[m] <==> co2tot[m] + sdhlam[m]
AKGDbm	1	0.00230272	0.00496138	1	0.00230272	AKGDbm	coa[m] + sdhlam[m] --> dhlam[m] + succoa[m]
AKGMAL	0	-11.4322	11.4322	0	0	AKGMAL	akg{-2}[c] + mal-L{-2}[e] <==> mal-L{-2}[c] + akg{-2}[e]
AKGt2r	0	-11.4322	11.4322	0	0	AKGt2r	akg{-2}[e] + h{1}[e] <==> akg{-2}[c] + h{1}[c]
ALATA_L	-1	-0.0378361	-0.00749303	0	-0.00756722	ALATA_L	akg[c] + ala-L[c] <==> glu-L[c] + pyr[c]
ALATA_Lm	-1	-7.4195e-05	0	0	0	ALATA_Lm	akg[m] + ala-L[m] <==> glu-L[m] + pyr[m]
ALAt2r	-1	-0.0303431	0	0	0	ALAt2r	ala-L{0}[e] + h{1}[e] <==> ala-L{0}[c] + h{1}[c]
ALAtmi	1	0	7.4195e-05	1	0	ALAtmi	ala-L{0}[m] --> ala-L{0}[c]
ALCD22xi	1	0	2.47317e-05	1	0	ALCD22xi	2mbald[c] + h[c] + nadh[c] --> 2mbtoh[c] + nad[c]
ALCD22xim	1	0	2.47317e-05	1	0	ALCD22xim	2mbald[m] + h[m] + nadh[m] --> 2mbtoh[m] + nad[m]
ALCD22yi	1	0	2.47317e-05	1	0	ALCD22yi	2mbald[c] + h[c] + nadph[c] --> 2mbtoh[c] + nadp[c]
ALCD23xi	1	0	7.4195e-05	1	0	ALCD23xi	2mppal[c] + h[c] + nadh[c] --> ibutoh[c] + nad[c]
ALCD23xim	1	0	7.4195e-05	1	0	ALCD23xim	2mppal[m] + h[m] + nadh[m] --> ibutoh[m] + nad[m]
ALCD23yi	1	0	7.4195e-05	1	0	ALCD23yi	2mppal[c] + h[c] + nadph[c] --> ibutoh[c] + nadp[c]
ALCD24xi	1	0	3.70975e-05	1	0	ALCD24xi	3mbald[c] + h[c] + nadh[c] --> iamoh[c] + nad[c]
ALCD24xim	1	0	3.70975e-05	1	0	ALCD24xim	3mbald[m] + h[m] + nadh[m] --> iamoh[m] + nad[m]
ALCD24yi	1	0	3.70975e-05	1	0	ALCD24yi	3mbald[c] + h[c] + nadph[c] --> iamoh[c] + nadp[c]
ALCD25xi	1	0	1.39116e-05	1	0	ALCD25xi	h[c] + nadh[c] + pacald[c] --> 2phetoh[c] + nad[c]
ALCD25xim	1	0	1.39116e-05	1	0	ALCD25xim	h[m] + nadh[m] + pacald[m] --> 2phetoh[m] + nad[m]
ALCD25yi	1	0	1.39116e-05	1	0	ALCD25yi	h[c] + nadph[c] + pacald[c] --> 2phetoh[c] + nadp[c]
ALCD26xi	1	0	7.4195e-06	1	0	ALCD26xi	h[c] + id3acald[c] + nadh[c] --> ind3eth[c] + nad[c]
ALCD26xim	1	0	7.4195e-06	1	0	ALCD26xim	h[m] + id3acald[m] + nadh[m] --> ind3eth[m] + nad[m]
ALCD2irm	1	0.03994	0.0485837	1	0.0402368	ALCD2irm	acald[m] + h[m] + nadh[m] --> etoh[m] + nad[m]
ALCD2x	-1	-1.90199	-1.40447	0	-1.40514	ALCD2x	etoh[c] + nad[c] <==> acald[c] + h[c] + nadh[c]
ALDD2xm	1	0	7.4195e-05	1	0	ALDD2xm	acald[m] + h2o[m] + nad[m] --> ac[m] + (2) h[m] + nadh[m]
ALDD2y	1	0.0734807	0.241947	1	0.0764361	ALDD2y	acald[c] + h2o[c] + nadp[c] --> ac[c] + (2) h[c] + nadph[c]
ALDD2ym	1	0	7.4195e-05	1	0	ALDD2ym	acald[m] + h2o[m] + nadp[m] --> ac[m] + (2) h[m] + nadph[m]
ALPHNH	1	0	1.23658e-05	1	0	ALPHNH	allphn[c] + (3) h[c] + (3) h2o[c] --> (2) co2tot[c] + (2) nh4[c]
AMPDA	1	0	7.4195e-05	1	0	AMPDA	amp[c] + h[c] + h2o[c] --> imp[c] + nh4[c]
AMPN	1	0	7.4195e-05	1	0	AMPN	amp[c] + h2o[c] --> ade[c] + r5p[c]
ANPRT	1	0.000420064	0.000427484	1	0.000420064	ANPRT	anth[c] + prpp[c] --> ppi[c] + pran[c]
ANS	1	0.000420064	0.000427484	1	0.000420064	ANS	chor[c] + gln-L[c] --> anth[c] + glu-L[c] + h[c] + pyr[c]
AP4AHr	1	0	7.4195e-05	0	0	AP4AHr	ap4a[c] + h2o[c] <==> (2) adp[c] + (2) h[c]
ARGN	1	0	1.4839e-05	1	0	ARGN	arg-L[c] + h2o[c] --> orn[c] + urea[c]
ARGSL	1	0.00237691	0.00239175	0	0.00237691	ARGSL	argsuc[c] <==> arg-L[c] + fum[c]
ARGSSr	1	0.00237691	0.00239175	0	0.00237691	ARGSSr	asp-L[c] + atp[c] + citr-L[c] <==> amp[c] + argsuc[c] + h[c] + ppi[c]
ARGt2r	-1	-9.27437e-06	0	0	0	ARGt2r	arg-L{1}[e] + h{1}[e] <==> arg-L{1}[c] + h{1}[c]
ASADi	1	0.00643113	0.00650532	1	0.00643113	ASADi	4pasp[c] + h[c] + nadph[c] --> aspsa[c] + nadp[c] + pi[c]
ASNN	1	0	2.47317e-05	1	0	ASNN	asn-L[c] + h2o[c] --> asp-L[c] + nh4[c]
ASNNe	1	0	2.47317e-05	1	0	ASNNe	asn-L[e] + h2o[e] --> asp-L[e] + nh4[e]
ASNS1	1	0.00150424	0.00152898	1	0.00150424	ASNS1	asp-L[c] + atp[c] + gln-L[c] + h2o[c] --> amp[c] + asn-L[c] + glu-L[c] + h[c] + ppi[c]
ASNt2r	-1	-2.47317e-05	0	0	0	ASNt2r	asn-L{0}[e] + h{1}[e] <==> asn-L{0}[c] + h{1}[c]
ASNt6	1	0	1.23658e-05	1	0	ASNt6	asn-L{0}[c] + h{1}[v] --> h{1}[c] + asn-L{0}[v]
ASNt7	1	0	1.23658e-05	1	0	ASNt7	asn-L{0}[v] + h{1}[v] --> asn-L{0}[c] + h{1}[c]
ASPCT	1	0.00163588	0.00164648	1	0.00163588	ASPCT	asp-L[c] + cbp[c] --> cbasp[c] + h[c] + pi[c]
ASPGLU2m	1	0	7.4195e-05	1	0	ASPGLU2m	glu-L{-1}[c] + asp-L{-1}[m] --> asp-L{-1}[c] + glu-L{-1}[m]
ASPKi	1	0.00643113	0.00650532	1	0.00643113	ASPKi	asp-L[c] + atp[c] --> 4pasp[c] + adp[c]
ASPOcm	1	0	2.92875e-06	1	0	ASPOcm	asp-L[c] + fad[m] --> h[c] + iasp[c] + fadh2[m]
ASPTA	-1	-0.0449869	-0.0156544	0	-0.0195269	ASPTA	akg[c] + asp-L[c] <==> glu-L[c] + oaa[c]
ASPTAm	0	-0.00387248	0.02546	0	0	ASPTAm	akg[m] + asp-L[m] <==> glu-L[m] + oaa[m]
ASPt2m	0	-0.00387248	0.02546	0	0	ASPt2m	asp-L{-1}[c] + h{1}[c] <==> asp-L{-1}[m] + h{1}[m]
ASPt2n	0	-0.276989	0.274479	0	0	ASPt2n	asp-L{-1}[c] + h{1}[c] <==> asp-L{-1}[n] + h{1}[n]
ASPt2r	0	-7.4195e-05	2.47317e-05	0	0	ASPt2r	asp-L{-1}[e] + h{1}[e] <==> asp-L{-1}[c] + h{1}[c]
ASPt5n	0	-0.276989	0.274479	0	0	ASPt5n	asp-L{-1}[n] <==> asp-L{-1}[c]
ATPATF1	1	0	7.4195e-05	1	0	ATPATF1	adp[c] + atp[c] + h[c] --> ap4a[c] + pi[c]
ATPH1	1	0	3.70975e-05	1	0	ATPH1	atp[c] + (2) h2o[c] --> amp[c] + (2) h[c] + (2) pi[c]
ATPM	1	1	1	1	1	ATPM	atp[c] + h2o[c] --> adp[c] + h[c] + pi[c]
ATPPRT	1	0.000980643	0.000990321	1	0.000980643	ATPPRT	atp[c] + prpp[c] --> ppi[c] + prbatp[c]
ATPS	1	0	7.4195e-05	1	0	ATPS	atp[c] + h2o[c] --> adp[c] + pi[c] + h[e]
ATPS3m	1	0	3.70975e-05	1	0	ATPS3m	(3) h{1}[c] + adp[m] + pi[m] + h[m] --> atp[m] + (3) h{1}[m] + h2o[m]
ATPtm-H	1	0	7.4195e-05	1	0	ATPtm-H	adp{-3}[c] + h{1}[c] + atp{-4}[m] --> atp{-4}[c] + adp{-3}[m] + h{1}[m]
BPNT	1	0.000841165	0.000884622	1	0.000847524	BPNT	h2o[c] + pap[c] --> amp[c] + pi[c]
BTDD-RR	-1	-0.331244	0	0	-0.331022	BTDD-RR	btd-RR[c] + nad[c] <==> actn-R[c] + h[c] + nadh[c]
BTDt-RR	1	0	0.331244	0	0.331022	BTDt-RR	btd-RR{0}[c] <==> btd-RR{0}[e]
C8STI	1	0	3.70975e-05	1	0	C8STI	fecost[c] --> epist[c]
CBPS	1	0.0040128	0.00402764	1	0.0040128	CBPS	(2) atp[c] + gln-L[c] + h2o[c] + hco3[c] --> (2) adp[c] + cbp[c] + glu-L[c] + (2) h[c] + pi[c]
CERASE124er	1	0	11.4322	1	0	CERASE124er	cer1_24[r] + coa[r] + h[r] --> sphgn[r] + ttccoa[r]
CERASE126er	1	0	11.4322	1	0	CERASE126er	cer1_26[r] + coa[r] + h[r] --> hexccoa[r] + sphgn[r]
CERASE224er	1	0	11.4322	1	0	CERASE224er	cer2_24[r] + coa[r] + h[r] --> psphings[r] + ttccoa[r]
CERASE226er	1	0	11.4322	1	0	CERASE226er	cer2_26[r] + coa[r] + h[r] --> hexccoa[r] + psphings[r]
CERS124er	1	0	11.4322	1	0	CERS124er	sphgn[r] + ttccoa[r] --> cer1_24[r] + coa[r] + h[r]
CERS126er	1	0	11.4322	1	0	CERS126er	hexccoa[r] + sphgn[r] --> cer1_26[r] + coa[r] + h[r]
CERS224er	1	0	11.4322	1	0	CERS224er	psphings[r] + ttccoa[r] --> cer2_24[r] + coa[r] + h[r]
CERS226er	1	0	11.4322	1	0	CERS226er	hexccoa[r] + psphings[r] --> cer2_26[r] + coa[r] + h[r]
CHLPCTD	1	0	2.47317e-05	1	0	CHLPCTD	cholp[c] + ctp[c] + h[c] --> cdpchol[c] + ppi[c]
CHOLK	1	0	2.47317e-05	1	0	CHOLK	atp[c] + chol[c] --> adp[c] + cholp[c] + h[c]
CHORM	1	0.0034892	0.00350632	1	0.0034892	CHORM	chor[c] --> pphn[c]
CHORS	1	0.00390926	0.00392638	1	0.00390926	CHORS	3psme[c] --> chor[c] + pi[c]
CITt2r	-1	-3.70975e-05	0	0	0	CITt2r	cit{-3}[e] + h{1}[e] <==> cit{-3}[c] + h{1}[c]
CITtam	-1	-0.0208116	-0.00282055	0	-0.0181529	CITtam	cit{-3}[c] + mal-L{-2}[m] <==> mal-L{-2}[c] + cit{-3}[m]
CITtbm	-1	-0.00392638	0	0	0	CITtbm	cit{-3}[c] + pep{-3}[m] <==> pep{-3}[c] + cit{-3}[m]
CITtcm	0	-0.0840347	0.0752703	0	0	CITtcm	cit{-3}[c] + icit{-3}[m] <==> icit{-3}[c] + cit{-3}[m]
CMPN	1	0	3.70975e-05	1	0	CMPN	cmp[c] + h2o[c] --> csn[c] + r5p[c]
CO2t	-1	-2.21672	-1.88543	0	-2.21653	CO2t	h2o{0}[c] + co2tot{0}[e] <==> co2tot{0}[c] + h2o{0}[e]
CO2tm	-1	-0.0921625	-0.072986	0	-0.0730602	CO2tm	co2tot{0}[c] + h2o{0}[m] <==> h2o{0}[c] + co2tot{0}[m]
CO2tn	0	-0.276989	0.274479	0	0	CO2tn	h2o{0}[c] + co2tot{0}[n] <==> co2tot{0}[c] + h2o{0}[n]
CO2tv	-1	-1.85487e-05	0	0	0	CO2tv	co2tot{0}[c] + h2o{0}[v] <==> h2o{0}[c] + co2tot{0}[v]
COAtim	1	0	1.4839e-05	1	0	COAtim	coa{-4}[c] --> coa{-4}[m]
CRNCARtm	1	0	3.70975e-05	1	0	CRNCARtm	acrn{0}[c] + crn{0}[m] --> crn{0}[c] + acrn{0}[m]
CRNtim	1	0	3.70975e-05	1	0	CRNtim	crn{0}[m] --> crn{0}[c]
CSNATm	1	0	3.70975e-05	0	0	CSNATm	acrn[m] + coa[m] <==> accoa[m] + crn[m]
CSNATr	1	4.33681e-19	3.70975e-05	0	0	CSNATr	accoa[c] + crn[c] <==> acrn[c] + coa[c]
CSND	1	0	3.70975e-05	1	0	CSND	csn[c] + h[c] + h2o[c] --> nh4[c] + ura[c]
CSm	1	0.0181529	0.0208116	1	0.0181529	CSm	accoa[m] + h2o[m] + oaa[m] --> cit[m] + coa[m] + h[m]
CTPS1	1	0.000586963	0.000735353	1	0.000661158	CTPS1	atp[c] + nh4[c] + utp[c] --> adp[c] + ctp[c] + (2) h[c] + pi[c]
CTPS2	1	0	7.4195e-05	1	0	CTPS2	atp[c] + gln-L[c] + h2o[c] + utp[c] --> adp[c] + ctp[c] + glu-L[c] + (2) h[c] + pi[c]
CTPtm	1	0	3.70975e-05	1	0	CTPtm	ctp{-4}[c] + (2) h{1}[c] + cmp{-2}[m] --> cmp{-2}[c] + ctp{-4}[m] + (2) h{1}[m]
CYSS	1	0	7.4195e-05	1	0	CYSS	acser[c] + h2s[c] --> ac[c] + cys-L[c] + h[c]
CYSTGL	1	2.34256e-05	0.000488103	1	9.76206e-05	CYSTGL	cyst-L[c] + h2o[c] --> 2obut[c] + cys-L[c] + nh4[c]
CYSTL	1	0	7.4195e-05	1	0	CYSTL	cyst-L[c] + h2o[c] --> hcys-L[c] + nh4[c] + pyr[c]
CYSTS	1	2.34256e-05	0.000171816	1	9.76206e-05	CYSTS	hcys-L[c] + ser-L[c] --> cyst-L[c] + h2o[c]
CYSt2r	-1	-1.85487e-05	0	0	0	CYSt2r	cys-L{0}[e] + h{1}[e] <==> cys-L{0}[c] + h{1}[c]
CYTD	1	0	3.70975e-05	1	0	CYTD	cytd[c] + h[c] + h2o[c] --> nh4[c] + uri[c]
CYTDK2	1	0	7.4195e-05	1	0	CYTDK2	cytd[c] + gtp[c] --> cmp[c] + gdp[c] + h[c]
CYTK1	-1	-0.000439413	-0.000365218	0	-0.000402315	CYTK1	atp[c] + cmp[c] <==> adp[c] + cdp[c]
CYTK2	0	-7.4195e-05	0.000141994	0	0	CYTK2	atp[c] + dcmp[c] <==> adp[c] + dcdp[c]
D-LACt2	-1	-3.70975e-05	0	0	0	D-LACt2	h{1}[e] + lac-D{-1}[e] <==> h{1}[c] + lac-D{-1}[c]
D-LACt2m	0	-0.0737928	0.07106	0	0	D-LACt2m	lac-D{-1}[c] + pyr{-1}[m] <==> pyr{-1}[c] + lac-D{-1}[m]
D-LACtm	0	-0.07106	0.0737928	0	0	D-LACtm	h{1}[c] + lac-D{-1}[c] <==> h{1}[m] + lac-D{-1}[m]
DADA	1	0	7.4195e-05	1	0	DADA	dad-2[c] + h[c] + h2o[c] --> din[c] + nh4[c]
DADK	-1	-9.03451e-05	-5.32476e-05	0	-5.32476e-05	DADK	atp[c] + damp[c] <==> adp[c] + dadp[c]
DAGCPT_SC	1	0	2.47317e-05	1	0	DAGCPT_SC	(0.01) 12dgr_SC[c] + cdpchol[c] --> cmp[c] + h[c] + (0.01) pc_SC[c]
DAGPYP_SC	1	6.05231e-05	0.000122352	1	9.76206e-05	DAGPYP_SC	h2o[c] + (0.01) pa_SC[c] --> (0.01) 12dgr_SC[c] + pi[c]
DASYN_SC	1	0.000221745	0.00029594	0	0.000258842	DASYN_SC	ctp[c] + h[c] + (0.01) pa_SC[c] <==> (0.01) cdpdag_SC[c] + ppi[c]
DASYNm_SC	1	0	3.70975e-05	0	0	DASYNm_SC	ctp[m] + h[m] + (0.01) pa_SC[m] <==> (0.01) cdpdag_SC[m] + ppi[m]
DB4PS	1	2.92862e-05	2.92862e-05	1	2.92862e-05	DB4PS	ru5p-D[c] --> db4p[c] + for[c] + h[c]
DCMPDA	-1	-0.000177492	3.86966e-05	0	-3.54984e-05	DCMPDA	dcmp[c] + h[c] + h2o[c] <==> dump[c] + nh4[c]
DCTPD	1	0	0.000216189	1	0	DCTPD	dctp[c] + h[c] + h2o[c] --> dutp[c] + nh4[c]
DCYTD	1	0	7.4195e-05	1	0	DCYTD	dcyt[c] + h[c] + h2o[c] --> duri[c] + nh4[c]
DDPA	1	0	0.00392638	1	0.00390926	DDPA	e4p[c] + h2o[c] + pep[c] --> 2dda7p[c] + pi[c]
DDPAm	1	0	0.00392638	1	0	DDPAm	e4p[m] + h2o[m] + pep[m] --> 2dda7p[m] + pi[m]
DGK1	-1	-7.25959e-05	3.86966e-05	0	-3.54984e-05	DGK1	atp[c] + dgmp[c] <==> adp[c] + dgdp[c]
DHAD1m	1	0.00829775	0.00837195	1	0.00829775	DHAD1m	23dhmb[m] --> 3mob[m] + h2o[m]
DHAD2m	1	0.00285023	0.00287496	1	0.00285023	DHAD2m	23dhmp[m] --> 3mop[m] + h2o[m]
DHAK	1	0	7.4195e-05	1	0	DHAK	atp[c] + dha[c] --> adp[c] + dhap[c] + h[c]
DHAPtm	1	0	7.4195e-05	1	0	DHAPtm	dhap{-2}[m] --> dhap{-2}[c]
DHFRi	1	5.32476e-05	6.38469e-05	1	5.32476e-05	DHFRi	dhf[c] + h[c] + nadph[c] --> nadp[c] + thf[c]
DHORD4i	1	0	0.00164648	1	0	DHORD4i	dhor-S[c] + q6[m] --> orot[c] + q6h2[m]
DHORDfum	1	0	0.00164648	1	0.00163588	DHORDfum	dhor-S[c] + fum[c] --> orot[c] + succ[c]
DHORTS	-1	-0.00164648	-0.00163588	0	-0.00163588	DHORTS	dhor-S[c] + h2o[c] <==> cbasp[c] + h[c]
DHQS	1	0.00390926	0.00392638	1	0.00390926	DHQS	2dda7p[c] --> 3dhq[c] + pi[c]
DHQTi	1	0.00390926	0.00392638	1	0.00390926	DHQTi	3dhq[c] --> 3dhsk[c] + h2o[c]
DKMPPD2	1	0	8.56096e-06	1	0	DKMPPD2	dkmpp[c] + (3) h2o[c] --> 2kmb[c] + for[c] + (6) h[c] + pi[c]
DOLPMMer	1	0.0119496	0.0119496	1	0.0119496	DOLPMMer	dolmanp[r] --> dolp[r] + h[r] + mannan[r]
DOLPMTcer	1	0.0119496	0.0119496	1	0.0119496	DOLPMTcer	dolp[c] + gdpmann[c] --> gdp[c] + dolmanp[r]
DOLPt2er	-1	-0.0119496	-0.0119496	0	-0.0119496	DOLPt2er	dolp{-2}[c] + h{1}[c] <==> dolp{-2}[r] + h{1}[r]
DPCOAK	1	0	1.4839e-05	1	0	DPCOAK	atp[c] + dpcoa[c] --> adp[c] + coa[c] + h[c]
DROPPRy	1	1.46431e-05	1.46431e-05	1	1.46431e-05	DROPPRy	25dhpp[c] + h[c] + nadph[c] --> 25dthpp[c] + nadp[c]
DRTPPD	1	1.46431e-05	1.46431e-05	1	1.46431e-05	DRTPPD	25dthpp[c] + h[c] + h2o[c] --> 5aprbu[c] + nh4[c]
DTMPK	1	0	6.95578e-06	0	0	DTMPK	atp[c] + dtmp[c] <==> adp[c] + dtdp[c]
DTTPt	-1	-6.95578e-06	0	0	0	DTTPt	dttp{-4}[e] <==> dttp{-4}[c]
DURIK1	1	0	7.4195e-05	1	0	DURIK1	atp[c] + duri[c] --> adp[c] + dump[c] + h[c]
DURIPP	-1	-3.70975e-05	0	0	0	DURIPP	duri[c] + pi[c] <==> 2dr1p[c] + ura[c]
DUTPDP	1	0	3.70975e-05	1	0	DUTPDP	dutp[c] + h2o[c] --> dump[c] + h[c] + ppi[c]
E4Ptm	1	0	0.00392638	0	0	E4Ptm	e4p{-2}[c] <==> e4p{-2}[m]
ENO	1	2.27794	2.27805	0	2.27802	ENO	2pg[c] <==> h2o[c] + pep[c]
EPISTt	-1	-3.70975e-05	0	0	0	EPISTt	epist{0}[e] <==> epist{0}[c]
ERGSTt	1	1.03537e-05	1.03537e-05	0	1.03537e-05	ERGSTt	ergst{0}[e] <==> ergst{0}[c]
ETOHt	-1	-1.94333	-1.44523	0	-1.44538	ETOHt	etoh{0}[e] <==> etoh{0}[c]
ETOHtm	-1	-0.0485837	-0.03994	0	-0.0402368	ETOHtm	etoh{0}[c] <==> etoh{0}[m]
FACOAL140	0	-0.000227762	3.70975e-05	0	0	FACOAL140	atp[c] + coa[c] + ttdca[c] <==> amp[c] + ppi[c] + tdcoa[c]
FACOAL160	0	-3.09146e-06	0.000233656	0	0	FACOAL160	atp[c] + coa[c] + hdca[c] <==> amp[c] + pmtcoa[c] + ppi[c]
FACOAL161	1	0.00014081	0.000147117	0	0.00014081	FACOAL161	atp[c] + coa[c] + hdcea[c] <==> amp[c] + hdcoa[c] + ppi[c]
FACOAL180	1	3.83233e-05	4.32697e-05	0	4.14148e-05	FACOAL180	atp[c] + coa[c] + ocdca[c] <==> amp[c] + ppi[c] + stcoa[c]
FACOAL181	1	0.000198791	0.000207694	0	0.000198791	FACOAL181	atp[c] + coa[c] + ocdcea[c] <==> amp[c] + odecoa[c] + ppi[c]
FACOAL182	1	7.45466e-05	7.78854e-05	0	7.45466e-05	FACOAL182	atp[c] + coa[c] + ocdcya[c] <==> amp[c] + ocdycacoa[c] + ppi[c]
FAS100	1	0	3.70975e-05	1	0	FAS100	(3) h[c] + malcoa[c] + (2) nadph[c] + octa[c] --> co2tot[c] + coa[c] + dca[c] + (2) nadp[c]
FAS100COA	1	0.000335636	0.000376855	1	0.000372733	FAS100COA	(3) h[c] + malcoa[c] + (2) nadph[c] + occoa[c] --> co2tot[c] + coa[c] + dcacoa[c] + (2) nadp[c]
FAS120	1	0	3.70975e-05	1	0	FAS120	dca[c] + (3) h[c] + malcoa[c] + (2) nadph[c] --> co2tot[c] + coa[c] + ddca[c] + (2) nadp[c]
FAS120COA	1	0.00031907	0.000360289	1	0.000356167	FAS120COA	dcacoa[c] + (3) h[c] + malcoa[c] + (2) nadph[c] --> co2tot[c] + coa[c] + ddcacoa[c] + (2) nadp[c]
FAS140	1	0	3.70975e-05	1	0	FAS140	ddca[c] + (3) h[c] + malcoa[c] + (2) nadph[c] --> co2tot[c] + coa[c] + (2) nadp[c] + ttdca[c]
FAS140COA	1	0.000269372	0.000310591	1	0.00030647	FAS140COA	ddcacoa[c] + (3) h[c] + malcoa[c] + (2) nadph[c] --> co2tot[c] + coa[c] + (2) nadp[c] + tdcoa[c]
FAS160	1	0	0.000226731	1	0	FAS160	(3) h[c] + malcoa[c] + (2) nadph[c] + ttdca[c] --> co2tot[c] + coa[c] + hdca[c] + (2) nadp[c]
FAS160COA	1	0	0.000226731	1	0.00022364	FAS160COA	(3) h[c] + malcoa[c] + (2) nadph[c] + tdcoa[c] --> co2tot[c] + coa[c] + (2) nadp[c] + pmtcoa[c]
FAS180	1	0	3.09146e-06	1	0	FAS180	(3) h[c] + hdca[c] + malcoa[c] + (2) nadph[c] --> co2tot[c] + coa[c] + (2) nadp[c] + ocdca[c]
FAS180COA	1	0	3.09146e-06	1	0	FAS180COA	(3) h[c] + malcoa[c] + (2) nadph[c] + pmtcoa[c] --> co2tot[c] + coa[c] + (2) nadp[c] + stcoa[c]
FAS80COA_L	1	0.000335636	0.000376855	1	0.000372733	FAS80COA_L	accoa[c] + (9) h[c] + (3) malcoa[c] + (6) nadph[c] --> (3) co2tot[c] + (3) coa[c] + (6) nadp[c] + occoa[c]
FAS80_L	1	0	3.70975e-05	1	0	FAS80_L	accoa[c] + (8) h[c] + h2o[c] + (3) malcoa[c] + (6) nadph[c] --> (3) co2tot[c] + (4) coa[c] + (6) nadp[c] + octa[c]
FBA	1	-7.4195e-05	0.971914	0	0.465455	FBA	fdp[c] <==> dhap[c] + g3p[c]
FBA3	1	0	0.971989	0	0.50646	FBA3	s17bp[c] <==> dhap[c] + e4p[c]
FBP	1	0	7.4195e-05	1	0	FBP	fdp[c] + h2o[c] --> f6p[c] + pi[c]
FBP26	1	0	7.4195e-05	1	0	FBP26	f26bp[c] + h2o[c] --> f6p[c] + pi[c]
FDH	1	0	5.24902e-05	1	0	FDH	for[c] + h2o[c] + nad[c] --> co2tot[c] + nadh[c]
FDNG	1	0	4.70602e-05	1	0	FDNG	for[c] + h[c] + h2o[c] + q6[m] --> co2tot[c] + q6h2[m]
FE2utm	1	0	11.4322	1	0	FE2utm	fe2{2}[c] --> fe2{2}[m]
FECOSTt	-1	-3.70975e-05	0	0	0	FECOSTt	fecost{0}[e] <==> fecost{0}[c]
FEtm	1	0	11.4322	1	0	FEtm	fe2{2}[m] --> fe2{2}[c]
FORt	-1	-5.24902e-05	0	0	-4.39293e-05	FORt	for{-1}[e] <==> for{-1}[c]
FRDcm	1	0.00230272	0.0115136	1	0.00230272	FRDcm	fum[c] + fadh2[m] --> succ[c] + fad[m]
FRDm	1	0	11.4322	1	0	FRDm	fadh2[m] + fum[m] --> fad[m] + succ[m]
FTHFCLm	1	0	7.4195e-05	1	0	FTHFCLm	5fthf[m] + atp[m] --> adp[m] + methf[m] + pi[m]
FTHFLi	1	0	3.70975e-05	1	0	FTHFLi	atp[c] + for[c] + thf[c] --> 10fthf[c] + adp[c] + pi[c]
FUM	1	-0.00485025	0.00161675	0	0.00161675	FUM	fum[c] + h2o[c] <==> mal-L[c]
FUMm	1	0.00230272	0.00884391	0	0.00230272	FUMm	fum[m] + h2o[m] <==> mal-L[m]
FUMt2r	-1	-7.4195e-05	0	0	0	FUMt2r	fum{-2}[e] + h{1}[e] <==> fum{-2}[c] + h{1}[c]
G3PCt	-1	-5.29964e-06	0	0	0	G3PCt	g3pc{0}[e] <==> g3pc{0}[c]
G3PD1ir	1	0.159989	0.16044	1	0.160365	G3PD1ir	dhap[c] + h[c] + nadh[c] --> glyc3p[c] + nad[c]
G3PD1irm	1	0	7.4195e-05	1	0	G3PD1irm	dhap[m] + h[m] + nadh[m] --> glyc3p[m] + nad[m]
G3PDm	1	0	7.4195e-05	1	0	G3PDm	fad[m] + glyc3p[m] --> dhap[m] + fadh2[m]
G3PT	1	0.16	0.160074	1	0.16	G3PT	glyc3p[c] + h2o[c] --> glyc[c] + pi[c]
G5SADr	1	0.00243608	0.00247318	0	0.00243608	G5SADr	glu5sa[c] <==> 1pyr5c[c] + h[c] + h2o[c]
G5SADrm	-1	-3.70975e-05	0	0	0	G5SADrm	glu5sa[m] <==> 1pyr5c[m] + h[m] + h2o[m]
G5SD	1	0	0.00247318	1	0	G5SD	glu5p[c] + h[c] + nadph[c] --> glu5sa[c] + nadp[c] + pi[c]
G5SD2	1	0	0.00247318	1	0.00243608	G5SD2	glu5p[c] + h[c] + nadh[c] --> glu5sa[c] + nad[c] + pi[c]
G6PDA	1	0	7.4195e-05	1	0	G6PDA	gam6p[c] + h2o[c] --> f6p[c] + nh4[c]
G6PDH2	1	0	0.000222585	1	0	G6PDH2	g6p[c] + nadp[c] --> 6pgl[c] + h[c] + nadph[c]
GALT	0	-0.0992003	0.0992745	0	0	GALT	gal1p[c] + h[c] + utp[c] <==> ppi[c] + udpgal[c]
GALU	1	-0.0744002	0.124	0	0.0248001	GALU	g1p[c] + h[c] + utp[c] <==> ppi[c] + udpg[c]
GAM6Pt	-1	-1.85487e-05	0	0	0	GAM6Pt	gam6p{-1}[e] <==> gam6p{-1}[c]
GAPD	1	2.28636	2.28643	0	2.28643	GAPD	g3p[c] + nad[c] + pi[c] <==> 13dpg[c] + h[c] + nadh[c]
GARFTi	1	0.00146416	0.00147344	1	0.00146416	GARFTi	10fthf[c] + gar[c] --> fgam[c] + h[c] + thf[c]
GAT1_SC	1	0	0.000375937	1	0.000365338	GAT1_SC	(0.02) dcacoa[c] + (0.06) ddcacoa[c] + glyc3p[c] + (0.17) hdcoa[c] + (0.09) ocdycacoa[c] + (0.24) odecoa[c] + (0.27) pmtcoa[c] + (0.05) stcoa[c] + (0.1) tdcoa[c] --> (0.01) 1ag3p_SC[c] + coa[c]
GAT2_SC	1	0	0.000375937	1	0	GAT2_SC	(0.02) dcacoa[c] + (0.06) ddcacoa[c] + dhap[c] + (0.17) hdcoa[c] + (0.09) ocdycacoa[c] + (0.24) odecoa[c] + (0.27) pmtcoa[c] + (0.05) stcoa[c] + (0.1) tdcoa[c] --> (0.01) 1agly3p_SC[c] + coa[c]
GBEZ	1	0	0.00774333	1	0	GBEZ	14glun[c] --> glycogen[c] + h2o[c]
GCC2am	1	0	2.47317e-05	0	0	GCC2am	gly[m] + h[m] + h2o[m] + lpam[m] <==> alpam[m] + co2tot[m]
GCC2bim	1	0	2.47317e-05	1	0	GCC2bim	alpam[m] + thf[m] --> dhlam[m] + mlthf[m] + nh4[m]
GCC2cm	1	-0.00690816	0.00496138	0	0.00230272	GCC2cm	dhlam[m] + nad[m] <==> h[m] + lpam[m] + nadh[m]
GCCam	1	0	2.47317e-05	0	0	GCCam	gly[m] + h[m] + h2o[m] + lpro[m] <==> alpro[m] + co2tot[m]
GCCbim	1	0	2.47317e-05	1	0	GCCbim	alpro[m] + thf[m] --> dhlpro[m] + mlthf[m] + nh4[m]
GCCcm	1	0	2.47317e-05	0	0	GCCcm	dhlpro[m] + nad[m] <==> h[m] + lpro[m] + nadh[m]
GF6PTA	1	0	7.4195e-05	1	0	GF6PTA	f6p[c] + gln-L[c] --> gam6p[c] + glu-L[c]
GHMT2r	1	0.00494126	0.00501545	0	0.00497835	GHMT2r	ser-L[c] + thf[c] <==> gly[c] + h2o[c] + mlthf[c]
GHMT2rm	-1	-2.47317e-05	0	0	0	GHMT2rm	ser-L[m] + thf[m] <==> gly[m] + h2o[m] + mlthf[m]
GK1	1	-0.000150424	0.000250707	0	5.01415e-05	GK1	atp[c] + gmp[c] <==> adp[c] + gdp[c]
GK2	0	-0.000200566	0.000274761	0	0	GK2	datp[c] + gmp[c] <==> dadp[c] + gdp[c]
GLCGSD	1	0	3.70975e-05	1	0	GLCGSD	glycogen[c] + h2o[c] --> glc-D[c]
GLCGSDv	1	0	3.70975e-05	1	0	GLCGSDv	glycogen[v] + h2o[v] --> glc-D[v]
GLCNtv	1	0	3.70975e-05	1	0	GLCNtv	glycogen{0}[c] --> glycogen{0}[v]
GLCP	1	0	7.4195e-05	1	0	GLCP	glycogen[c] + pi[c] --> g1p[c]
GLCS2	1	0	0.00774333	1	0.00766913	GLCS2	udpg[c] --> glycogen[c] + h[c] + udp[c]
GLCt1	0	0	0	1	0	GLCt1	glc-D{0}[e] --> glc-D{0}[c]
GLCtv	-1	-4.94633e-05	0	0	0	GLCtv	glc-D{0}[c] <==> glc-D{0}[v]
GLNS	1	0.0121356	0.0122098	1	0.0121356	GLNS	atp[c] + glu-L[c] + nh4[c] --> adp[c] + gln-L[c] + h[c] + pi[c]
GLNt2r	-1	-2.47317e-05	0	0	0	GLNt2r	gln-L{0}[e] + h{1}[e] <==> gln-L{0}[c] + h{1}[c]
GLNt6	1	0	1.23658e-05	1	0	GLNt6	gln-L{0}[c] + h{1}[v] --> h{1}[c] + gln-L{0}[v]
GLNt7	1	0	1.23658e-05	1	0	GLNt7	gln-L{0}[v] + h{1}[v] --> gln-L{0}[c] + h{1}[c]
GLU5K	1	0	0.00247318	1	0.00243608	GLU5K	atp[c] + glu-L[c] --> adp[c] + glu5p[c]
GLUDC	1	0	3.70975e-05	1	0	GLUDC	glu-L[c] + h[c] + h2o[c] --> 4abut[c] + co2tot[c]
GLUDxi	1	0	0.165622	1	0	GLUDxi	glu-L[c] + h2o[c] + nad[c] --> akg[c] + h[c] + nadh[c] + nh4[c]
GLUDyi	1	0.0727357	0.238432	1	0.0728099	GLUDyi	akg[c] + h[c] + nadph[c] + nh4[c] --> glu-L[c] + h2o[c] + nadp[c]
GLUN	1	0	7.4195e-05	1	0	GLUN	gln-L[c] + h2o[c] --> glu-L[c] + nh4[c]
GLUPRT	1	0.00146416	0.00147344	1	0.00146416	GLUPRT	gln-L[c] + h2o[c] + prpp[c] --> glu-L[c] + ppi[c] + pram[c]
GLUSx	1	0	7.4195e-05	1	0	GLUSx	akg[c] + gln-L[c] + h[c] + nadh[c] --> (2) glu-L[c] + nad[c]
GLUt2r	-1	-3.70975e-05	0	0	0	GLUt2r	glu-L{-1}[e] + h{1}[e] <==> glu-L{-1}[c] + h{1}[c]
GLUt5m	1	0	7.4195e-05	1	0	GLUt5m	glu-L{-1}[c] + oh1{-1}[m] --> oh1{-1}[c] + glu-L{-1}[m]
GLUt7m	1	0	0.0140076	1	0.00891282	GLUt7m	glu-L{-1}[c] --> glu-L{-1}[m]
GLXt	1	0	3.70975e-05	0	0	GLXt	glx{-1}[c] <==> glx{-1}[e]
GLYC3Ptm	1	0	7.4195e-05	1	0	GLYC3Ptm	glyc3p{-2}[c] --> glyc3p{-2}[m]
GLYCDy	1	0	7.4195e-05	1	0	GLYCDy	glyc[c] + nadp[c] --> dha[c] + h[c] + nadph[c]
GLYCLm	1	0	2.47317e-05	1	0	GLYCLm	gly[m] + h2o[m] + nad[m] + thf[m] --> co2tot[m] + mlthf[m] + nadh[m] + nh4[m]
GLYCt	1	0.16	0.8	0	0.16	GLYCt	glyc{0}[c] <==> glyc{0}[e]
GLYCt2	1	0	0.64	1	0	GLYCt2	glyc{0}[e] + h{1}[e] --> glyc{0}[c] + h{1}[c]
GLYGS	1	0	0.00774333	1	0	GLYGS	h2o[c] + udpg[c] --> 14glun[c] + h[c] + udp[c]
GLYK	1	0	7.4195e-05	1	0	GLYK	atp[c] + glyc[c] --> adp[c] + glyc3p[c] + h[c]
GLYOX	1	0	3.70975e-05	1	0	GLYOX	h2o[c] + lgt-S[c] --> gthrd[c] + h[c] + lac-D[c]
GLYt2m	1	0	4.94633e-05	0	0	GLYt2m	gly{0}[c] + h{1}[c] <==> gly{0}[m] + h{1}[m]
GLYt2r	-1	-3.70975e-05	0	0	0	GLYt2r	gly{0}[e] + h{1}[e] <==> gly{0}[c] + h{1}[c]
GMPS2	1	0.000730527	0.000745366	1	0.000730527	GMPS2	atp[c] + gln-L[c] + h2o[c] + xmp[c] --> amp[c] + glu-L[c] + gmp[c] + (2) h[c] + ppi[c]
GND	1	0	0.000222585	1	0	GND	6pgc[c] + h2o[c] + nadp[c] --> co2tot[c] + nadph[c] + ru5p-D[c]
GNNUC	1	0	7.4195e-05	1	0	GNNUC	gsn[c] + h2o[c] --> gua[c] + rib-D[c]
GPDDA1	1	0	1.05993e-05	1	0	GPDDA1	g3pc[c] + h2o[c] --> chol[c] + glyc3p[c] + h[c]
GSNK	1	0	7.4195e-05	1	0	GSNK	atp[c] + gsn[c] --> adp[c] + gmp[c] + h[c]
GTPCII	1	1.46431e-05	1.46431e-05	1	1.46431e-05	GTPCII	gtp[c] + (3) h2o[c] --> 25dhpp[c] + for[c] + (2) h[c] + ppi[c]
GTPH1	1	0	3.70975e-05	1	0	GTPH1	gtp[c] + (2) h2o[c] --> gmp[c] + (2) h[c] + (2) pi[c]
GTPt2m	1	0	7.4195e-05	1	7.4195e-05	GTPt2m	gtp{-4}[c] + h{1}[c] + gdp{-3}[m] --> gdp{-3}[c] + gtp{-4}[m] + h{1}[m]
GUAD	1	0	1.4839e-05	1	0	GUAD	gua[c] + h[c] + h2o[c] --> nh4[c] + xan[c]
GUAPRT	1	0	3.70975e-05	1	0	GUAPRT	gua[c] + prpp[c] --> gmp[c] + ppi[c]
GUAt2r	-1	-6.745e-06	0	0	0	GUAt2r	gua{0}[e] + h{1}[e] <==> gua{0}[c] + h{1}[c]
H2Ot	-1	-0.080825	0.0848343	0	-0.0806766	H2Ot	h2o{0}[e] <==> h2o{0}[c]
H2Otm	1	0.0179249	0.031034	0	0.0179249	H2Otm	h2o{0}[c] <==> h2o{0}[m]
H2Otn	0	-0.276989	0.274479	0	0	H2Otn	h2o{0}[n] <==> h2o{0}[c]
H2Otv	1	0	3.70975e-05	0	0	H2Otv	h2o{0}[c] <==> h2o{0}[v]
HACNHm	1	0.00423318	0.00425173	0	0.00423318	HACNHm	b124tc[m] + h2o[m] <==> hicit[m]
HCITSm	1	0.00423318	0.00425173	1	0.00423318	HCITSm	accoa[m] + akg[m] + h2o[m] --> coa[m] + h[m] + hcit[m]
HCO3E	1	-0.205804	0.343006	0	0.0686012	HCO3E	co2tot[c] <==> h[c] + hco3[c]
HCO3En	0	-0.274479	0.276989	0	0	HCO3En	co2tot[n] <==> h[n] + hco3[n]
HCO3tn	0	-0.276989	0.274479	0	0	HCO3tn	hco3{-1}[c] <==> hco3{-1}[n]
HCYSMT	1	0	2.47317e-05	1	0	HCYSMT	amet[c] + hcys-L[c] --> ahcys[c] + h[c] + met-L[c]
HDCEAt	1	0.00014081	0.00014081	1	0.00014081	HDCEAt	hdcea{-1}[e] --> hdcea{-1}[c]
HETZK	1	0	2.47317e-05	1	0	HETZK	4mhetz[c] + atp[c] --> 4mpetz[c] + adp[c] + h[c]
HEX1	1	0	4.94633e-05	1	0	HEX1	atp[c] + glc-D[c] --> adp[c] + g6p[c] + h[c]
HICITDm	1	0.00423318	0.00425173	0	0.00423318	HICITDm	hicit[m] + nad[m] <==> h[m] + nadh[m] + oxag[m]
HISTD	1	0.000980643	0.000990321	1	0.000980643	HISTD	h2o[c] + histd[c] + (2) nad[c] --> (3) h[c] + his-L[c] + (2) nadh[c]
HISTP	1	0.000980643	0.000990321	1	0.000980643	HISTP	h2o[c] + hisp[c] --> histd[c] + pi[c]
HISt2r	-1	-9.67761e-06	0	0	0	HISt2r	h{1}[e] + his-L{0}[e] <==> h{1}[c] + his-L{0}[c]
HMPK1	1	0	2.47317e-05	1	0	HMPK1	4ahmmp[c] + atp[c] --> 4ampm[c] + adp[c] + h[c]
HSDxi	1	0	0.00650532	1	0.00643113	HSDxi	aspsa[c] + h[c] + nadh[c] --> hom-L[c] + nad[c]
HSDyi	1	0	0.00650532	1	0	HSDyi	aspsa[c] + h[c] + nadph[c] --> hom-L[c] + nadp[c]
HSERTA	1	0.000773329	0.000921719	0	0.000847524	HSERTA	accoa[c] + hom-L[c] <==> achms[c] + coa[c]
HSK	1	0.00550941	0.0056578	1	0.0055836	HSK	atp[c] + hom-L[c] --> adp[c] + h[c] + phom[c]
HSTPT	1	0.000980643	0.000990321	1	0.000980643	HSTPT	glu-L[c] + imacp[c] --> akg[c] + hisp[c]
HXANt2r	-1	-9.27437e-06	0	0	0	HXANt2r	h{1}[e] + hxan{0}[e] <==> h{1}[c] + hxan{0}[c]
HXPRT	1	0	3.70975e-05	1	0	HXPRT	hxan[c] + prpp[c] --> imp[c] + ppi[c]
HYPOE	1	0	7.4195e-05	1	0	HYPOE	h2o[c] + pyam5p[c] --> pi[c] + pydam[c]
IAMACt	1	0	1.85487e-05	1	0	IAMACt	iamac{0}[c] --> iamac{0}[e]
IAMOHt	1	0	3.70975e-05	0	0	IAMOHt	iamoh{0}[c] <==> iamoh{0}[e]
IAMOHtm	-1	-3.70975e-05	0	0	0	IAMOHtm	iamoh{0}[c] <==> iamoh{0}[m]
IBUTACt	1	0	2.47317e-05	1	0	IBUTACt	ibutac{0}[c] --> ibutac{0}[e]
IBUTOHt	1	0	7.4195e-05	0	0	IBUTOHt	ibutoh{0}[c] <==> ibutoh{0}[e]
IBUTOHtm	-1	-7.4195e-05	0	0	0	IBUTOHtm	ibutoh{0}[c] <==> ibutoh{0}[m]
ICDHxm	1	0	0.0140076	1	0	ICDHxm	h2o[m] + icit[m] + nad[m] --> akg[m] + co2tot[m] + nadh[m]
ICDHy	1	0.0060229	0.0200305	1	0.0173718	ICDHy	h2o[c] + icit[c] + nadp[c] --> akg[c] + co2tot[c] + nadph[c]
ICDHym	1	0	0.0140076	1	0	ICDHym	h2o[m] + icit[m] + nadp[m] --> akg[m] + co2tot[m] + nadph[m]
ICL	1	0.000706918	0.000830576	1	0.000781113	ICL	icit[c] --> glx[c] + succ[c]
ID3ACALDt	1	0	7.4195e-06	0	0	ID3ACALDt	id3acald{0}[c] <==> id3acald{0}[e]
ID3ACALDtm	1	0	7.4195e-06	0	0	ID3ACALDtm	id3acald{0}[c] <==> id3acald{0}[m]
IG3PS	1	0.000980643	0.000990321	1	0.000980643	IG3PS	gln-L[c] + prlp[c] --> aicar[c] + eig3p[c] + glu-L[c] + h[c]
IGPDH	1	0.000980643	0.000990321	1	0.000980643	IGPDH	eig3p[c] --> h2o[c] + imacp[c]
IGPS	1	0.000420064	0.000427484	1	0.000420064	IGPS	2cpr5p[c] + h[c] --> 3ig3p[c] + co2tot[c]
ILETA	0	-0.00287496	0.0114009	0	0	ILETA	akg[c] + ile-L[c] <==> 3mop[c] + glu-L[c]
ILETAm	-1	-0.0142511	0	0	-0.00285023	ILETAm	akg[m] + ile-L[m] <==> 3mop[m] + glu-L[m]
ILEt2r	-1	-2.47317e-05	0	0	0	ILEt2r	h{1}[e] + ile-L{0}[e] <==> h{1}[c] + ile-L{0}[c]
ILEt6	1	0	1.23658e-05	1	0	ILEt6	ile-L{0}[c] + h{1}[v] --> h{1}[c] + ile-L{0}[v]
ILEt7	1	0	1.23658e-05	1	0	ILEt7	h{1}[v] + ile-L{0}[v] --> h{1}[c] + ile-L{0}[c]
ILEtmi	1	0	0.0142511	1	0.00285023	ILEtmi	ile-L{0}[m] --> ile-L{0}[c]
IMPC	-1	-0.00245448	-0.0024448	0	-0.0024448	IMPC	h2o[c] + imp[c] <==> fprica[c]
IMPD	1	0.000730527	0.000739802	1	0.000730527	IMPD	h2o[c] + imp[c] + nad[c] --> h[c] + nadh[c] + xmp[c]
IND3ETHt	1	0	7.4195e-06	0	0	IND3ETHt	ind3eth{0}[c] <==> ind3eth{0}[e]
IND3ETHtm	-1	-7.4195e-06	0	0	0	IND3ETHtm	ind3eth{0}[c] <==> ind3eth{0}[m]
INDPYRD	1	0	7.4195e-06	0	0	INDPYRD	h[c] + h2o[c] + indpyr[c] <==> co2tot[c] + id3acald[c]
INSK	1	0	7.4195e-05	1	0	INSK	atp[c] + ins[c] --> adp[c] + h[c] + imp[c]
INSTt2	1	5.36606e-05	7.83923e-05	1	7.83923e-05	INSTt2	h{1}[e] + inost{0}[e] --> h{1}[c] + inost{0}[c]
IPC124PLC_SC	1	0	3.70975e-05	1	0	IPC124PLC_SC	h2o[c] + (0.01) ipc124_SC[c] --> cer1_24[c] + h[c] + mi1p-D[c]
IPC126PLC_SC	1	0	3.70975e-05	1	0	IPC126PLC_SC	h2o[c] + (0.01) ipc126_SC[c] --> cer1_26[c] + h[c] + mi1p-D[c]
IPC224PLC_SC	1	0	3.70975e-05	1	0	IPC224PLC_SC	h2o[c] + (0.01) ipc224_SC[c] --> cer2_24[c] + h[c] + mi1p-D[c]
IPC226PLC_SC	1	0	3.70975e-05	1	0	IPC226PLC_SC	h2o[c] + (0.01) ipc226_SC[c] --> cer2_26[c] + h[c] + mi1p-D[c]
IPC324PLC_SC	1	0	3.70975e-05	1	0	IPC324PLC_SC	h2o[c] + (0.01) ipc324_SC[c] --> cer3_24[c] + h[c] + mi1p-D[c]
IPC326PLC_SC	1	0	3.70975e-05	1	0	IPC326PLC_SC	h2o[c] + (0.01) ipc326_SC[c] --> cer3_26[c] + h[c] + mi1p-D[c]
IPCS124_SC	1	0	3.70975e-05	1	0	IPCS124_SC	cer1_24[c] + (0.01) ptd1ino_SC[c] --> (0.01) 12dgr_SC[c] + (0.01) ipc124_SC[c]
IPCS126_SC	1	0	3.70975e-05	1	0	IPCS126_SC	cer1_26[c] + (0.01) ptd1ino_SC[c] --> (0.01) 12dgr_SC[c] + (0.01) ipc126_SC[c]
IPCS224_SC	1	0	3.70975e-05	1	0	IPCS224_SC	cer2_24[c] + (0.01) ptd1ino_SC[c] --> (0.01) 12dgr_SC[c] + (0.01) ipc224_SC[c]
IPCS226_SC	1	0	3.70975e-05	1	0	IPCS226_SC	cer2_26[c] + (0.01) ptd1ino_SC[c] --> (0.01) 12dgr_SC[c] + (0.01) ipc226_SC[c]
IPCS324_SC	1	0	3.70975e-05	1	0	IPCS324_SC	cer3_24[c] + (0.01) ptd1ino_SC[c] --> (0.01) 12dgr_SC[c] + (0.01) ipc324_SC[c]
IPCS326_SC	1	0	3.70975e-05	1	0	IPCS326_SC	cer3_26[c] + (0.01) ptd1ino_SC[c] --> (0.01) 12dgr_SC[c] + (0.01) ipc326_SC[c]
IPMD	1	0.00438405	0.00442115	1	0.00438405	IPMD	3c2hmp[c] + nad[c] --> 3c4mop[c] + h[c] + nadh[c]
IPPMIa	-1	-0.00442115	-0.00438405	0	-0.00438405	IPPMIa	3c2hmp[c] <==> 2ippm[c] + h2o[c]
IPPMIb	-1	-0.00442115	-0.00438405	0	-0.00438405	IPPMIb	2ippm[c] + h2o[c] <==> 3c3hmp[c]
IPPS	1	0	7.4195e-05	1	0	IPPS	3mob[c] + accoa[c] + h2o[c] --> 3c3hmp[c] + coa[c] + h[c]
IPPSm	1	0.00430986	0.00442115	1	0.00438405	IPPSm	3mob[m] + accoa[m] + h2o[m] --> 3c3hmp[m] + coa[m] + h[m]
KARA1im	1	0.00829775	0.00837195	1	0.00829775	KARA1im	alac-S[m] + h[m] + nadph[m] --> 23dhmb[m] + nadp[m]
KARA2im	1	0.00285023	0.00287496	1	0.00285023	KARA2im	2ahbut[m] + h[m] + nadph[m] --> 23dhmp[m] + nadp[m]
L-LACt2r	-1	-3.70975e-05	0	0	0	L-LACt2r	h{1}[e] + lac-L{-1}[e] <==> h{1}[c] + lac-L{-1}[c]
LALDO3	1	0	3.70975e-05	1	0	LALDO3	h[c] + mthgxl[c] + nadph[c] --> lald-L[c] + nadp[c]
LCADi	1	0	3.70975e-05	1	0	LCADi	h2o[c] + lald-L[c] + nad[c] --> (2) h[c] + lac-L[c] + nadh[c]
LEUTA	-1	-0.00442115	-0.00438405	0	-0.00438405	LEUTA	akg[c] + leu-L[c] <==> 4mop[c] + glu-L[c]
LEUt2r	-1	-3.70975e-05	0	0	0	LEUt2r	h{1}[e] + leu-L{0}[e] <==> h{1}[c] + leu-L{0}[c]
LEUt6	1	0	1.23658e-05	1	0	LEUt6	leu-L{0}[c] + h{1}[v] --> h{1}[c] + leu-L{0}[v]
LEUt7	1	0	1.23658e-05	1	0	LEUt7	h{1}[v] + leu-L{0}[v] --> h{1}[c] + leu-L{0}[c]
LGTHL	1	0	3.70975e-05	1	0	LGTHL	gthrd[c] + mthgxl[c] --> lgt-S[c]
LPCAT_SC	1	0	0.000134718	1	0	LPCAT_SC	(0.01) 1agpc_SC[c] + (0.02) dcacoa[c] + (0.06) ddcacoa[c] + (0.17) hdcoa[c] + (0.09) ocdycacoa[c] + (0.24) odecoa[c] + (0.27) pmtcoa[c] + (0.05) stcoa[c] + (0.1) tdcoa[c] --> coa[c] + (0.01) pc_SC[c]
LPP_SC	1	0	7.4195e-05	1	0	LPP_SC	(0.01) dagpy_SC[c] + h2o[c] --> h[c] + (0.01) pa_SC[c] + pi[c]
LYSt2r	-1	-1.85487e-05	0	0	0	LYSt2r	h{1}[e] + lys-L{1}[e] <==> h{1}[c] + lys-L{1}[c]
MALS	1	0	2.47317e-05	1	0	MALS	accoa[c] + glx[c] + h2o[c] --> coa[c] + h[c] + mal-L[c]
MALt2r	0	-11.4322	11.4322	0	0	MALt2r	h{1}[e] + mal-L{-2}[e] <==> h{1}[c] + mal-L{-2}[c]
MALtm	0	-0.00683797	0.00420604	0	0	MALtm	mal-L{-2}[c] + pi{-2}[m] <==> pi{-2}[c] + mal-L{-2}[m]
MAN1PT	1	0.0119496	0.0119496	1	0.0119496	MAN1PT	gtp[c] + h[c] + man1p[c] --> gdpmann[c] + ppi[c]
MAN6PI	-1	-0.0119496	-0.0119496	0	-0.0119496	MAN6PI	man6p[c] <==> f6p[c]
MANNANter	-1	-0.0119496	-0.0119496	0	-0.0119496	MANNANter	mannan{0}[c] <==> mannan{0}[r]
MCITDm	1	0.00423318	0.00425173	0	0.00423318	MCITDm	hcit[m] <==> b124tc[m] + h2o[m]
MCITL2m	1	0	2.47317e-05	1	0	MCITL2m	micit[m] --> pyr[m] + succ[m]
MCITSm	1	0	2.47317e-05	1	0	MCITSm	h2o[m] + oaa[m] + ppcoa[m] --> 2mcit[m] + coa[m] + h[m]
MDH	-1	-0.0220761	-0.00725236	0	-0.0165362	MDH	mal-L[c] + nad[c] <==> h[c] + nadh[c] + oaa[c]
MDHm	-1	-0.017279	-0.00230696	0	-0.00799526	MDHm	mal-L[m] + nad[m] <==> h[m] + nadh[m] + oaa[m]
MDRPD	1	0	8.56096e-06	1	0	MDRPD	5mdru1p[c] --> dkmpp[c] + h2o[c]
ME1m	1	0.0123415	0.0264233	1	0.014926	ME1m	h2o[m] + mal-L[m] + nad[m] --> co2tot[m] + nadh[m] + pyr[m]
ME2m	1	0.00195341	0.0160352	1	0.0135249	ME2m	h2o[m] + mal-L[m] + nadp[m] --> co2tot[m] + nadph[m] + pyr[m]
METAT	1	0.000266238	0.000303335	1	0.000266238	METAT	atp[c] + h2o[c] + met-L[c] --> amet[c] + pi[c] + ppi[c]
METB1	1	0	7.4195e-05	1	0	METB1	achms[c] + cys-L[c] --> ac[c] + cyst-L[c] + h[c]
METS	1	0.00101614	0.00105324	1	0.00101614	METS	5mthf[c] + hcys-L[c] --> h[c] + met-L[c] + thf[c]
METt2r	-1	-1.4839e-05	0	0	0	METt2r	h{1}[e] + met-L{0}[e] <==> h{1}[c] + met-L{0}[c]
MFAPS_SC	1	8.8746e-05	9.40456e-05	1	8.8746e-05	MFAPS_SC	amet[c] + (0.01) ptdmeeta_SC[c] --> ahcys[c] + h[c] + (0.01) ptd2meeta_SC[c]
MGSA	1	0	3.70975e-05	1	0	MGSA	dhap[c] --> mthgxl[c] + pi[c]
MI1PP	1	0	3.70975e-05	1	0	MI1PP	h2o[c] + mi1p-D[c] --> inost[c] + pi[c]
MI1PS	1	0	2.47317e-05	1	0	MI1PS	g6p[c] --> mi1p-D[c]
MTAP	1	0	8.56096e-06	1	0	MTAP	5mta[c] + pi[c] --> 5mdr1p[c] + ade[c]
MTHFC	1	0.00387187	0.00392751	0	0.00390897	MTHFC	h2o[c] + methf[c] <==> 10fthf[c] + h[c]
MTHFD	1	-0.0117269	0.00392751	0	0.00390897	MTHFD	mlthf[c] + nadp[c] <==> methf[c] + nadph[c]
MTHFD2i	1	0	0.0156544	1	0	MTHFD2i	mlthf[c] + nad[c] --> methf[c] + nadh[c]
MTHFR3	1	0.00101614	0.00105324	1	0.00101614	MTHFR3	(2) h[c] + mlthf[c] + nadph[c] --> 5mthf[c] + nadp[c]
MTRI	1	0	8.56096e-06	0	0	MTRI	5mdr1p[c] <==> 5mdru1p[c]
NACt	1	0	2e-06	0	0	NACt	nac{-1}[e] <==> nac{-1}[c]
NADH2-u6cm	1	0	7.4195e-05	1	0	NADH2-u6cm	h[c] + nadh[c] + q6[m] --> nad[c] + q6h2[m]
NADH2-u6m	1	0	7.4195e-05	1	0	NADH2-u6m	h[m] + nadh[m] + q6[m] --> nad[m] + q6h2[m]
NADK	1	0	7.4195e-05	1	0	NADK	atp[c] + nad[c] --> adp[c] + h[c] + nadp[c]
NADKm	1	0	7.4195e-05	1	0	NADKm	atp[m] + nad[m] --> adp[m] + h[m] + nadp[m]
NADPPPS	1	0	7.4195e-05	1	0	NADPPPS	h2o[c] + nadp[c] --> nad[c] + pi[c]
NADPPPSm	1	0	7.4195e-05	1	0	NADPPPSm	h2o[m] + nadp[m] --> nad[m] + pi[m]
NADPt	1	0	3.48138e-06	0	0	NADPt	nadp{-3}[c] <==> nadp{-3}[e]
NADS1	1	0	3.24454e-06	1	0	NADS1	atp[c] + dnad[c] + nh4[c] --> amp[c] + h[c] + nad[c] + ppi[c]
NAPRT	1	0	2e-06	1	0	NAPRT	h[c] + nac[c] + prpp[c] --> nicrnt[c] + ppi[c]
NDP1	1	0	7.4195e-05	1	0	NDP1	adp[c] + h2o[c] --> amp[c] + h[c] + pi[c]
NDP3	1	0	7.4195e-05	1	0	NDP3	gdp[c] + h2o[c] --> gmp[c] + h[c] + pi[c]
NDP4	1	0	7.4195e-05	1	0	NDP4	dgdp[c] + h2o[c] --> dgmp[c] + h[c] + pi[c]
NDP7	1	0	7.4195e-05	1	0	NDP7	h2o[c] + udp[c] --> h[c] + pi[c] + ump[c]
NDPK1	1	-0.0412583	0.0687638	0	0.0137528	NDPK1	atp[c] + gdp[c] <==> adp[c] + gtp[c]
NDPK2	1	0.0254612	0.0256242	0	0.0254612	NDPK2	atp[c] + udp[c] <==> adp[c] + utp[c]
NDPK3	-1	-0.00047651	-0.000365218	0	-0.000402315	NDPK3	atp[c] + cdp[c] <==> adp[c] + ctp[c]
NDPK4	1	0	6.95578e-06	0	0	NDPK4	atp[c] + dtdp[c] <==> adp[c] + dttp[c]
NDPK5	0	-7.25959e-05	7.4195e-05	0	0	NDPK5	atp[c] + dgdp[c] <==> adp[c] + dgtp[c]
NDPK6	0	-0.000237695	3.70975e-05	0	0	NDPK6	atp[c] + dudp[c] <==> adp[c] + dutp[c]
NDPK7	0	-7.4195e-05	0.000216189	0	0	NDPK7	atp[c] + dcdp[c] <==> adp[c] + dctp[c]
NDPK8	0	-0.000290911	0.000274761	0	0	NDPK8	atp[c] + dadp[c] <==> adp[c] + datp[c]
NDPK9	0	-0.13327	0.133232	0	0	NDPK9	atp[c] + idp[c] <==> adp[c] + itp[c]
NFORTYRt	1	0	8.56096e-06	1	0	NFORTYRt	Nbfortyr{-2}[c] --> Nbfortyr{-2}[e]
NFTYROX	1	0	8.56096e-06	1	0	NFTYROX	(2) Nfortyr[c] + h[c] + nadph[c] --> Nbfortyr[c] + nadp[c]
NH4t	1	0.0827772	0.413886	0	0.0827772	NH4t	nh4{1}[e] <==> nh4{1}[c]
NH4ti	1	0	0.331109	1	0	NH4ti	nh4{1}[c] --> nh4{1}[e]
NH4tm	-1	-7.4195e-05	0	0	0	NH4tm	nh4{1}[c] <==> nh4{1}[m]
NMNAT	1	0	2e-06	1	0	NMNAT	atp[c] + h[c] + nmn[c] --> nad[c] + ppi[c]
NNAMr	-1	-2e-06	0	0	0	NNAMr	h2o[c] + ncam[c] <==> nac[c] + nh4[c]
NNAT	1	0	3.24454e-06	1	0	NNAT	atp[c] + h[c] + nicrnt[c] --> dnad[c] + ppi[c]
NNDPR	1	0	2.92875e-06	1	0	NNDPR	(2) h[c] + h2o[c] + prpp[c] + quln[c] --> co2tot[c] + nicrnt[c] + ppi[c]
NTD1	1	0	7.4195e-05	1	0	NTD1	dump[c] + h2o[c] --> duri[c] + pi[c]
NTD10	1	0	3.70975e-05	1	0	NTD10	h2o[c] + xmp[c] --> pi[c] + xtsn[c]
NTD11	1	0	7.4195e-05	1	0	NTD11	h2o[c] + imp[c] --> ins[c] + pi[c]
NTD2	1	0	7.4195e-05	1	0	NTD2	h2o[c] + ump[c] --> pi[c] + uri[c]
NTD3	1	0	7.4195e-05	1	0	NTD3	dcmp[c] + h2o[c] --> dcyt[c] + pi[c]
NTD4	1	0	7.4195e-05	1	0	NTD4	cmp[c] + h2o[c] --> cytd[c] + pi[c]
NTD5	1	0	7.4195e-05	1	0	NTD5	dtmp[c] + h2o[c] --> pi[c] + thymd[c]
NTD6	1	0	3.70975e-05	1	0	NTD6	damp[c] + h2o[c] --> dad-2[c] + pi[c]
NTD7	1	0	7.4195e-05	1	0	NTD7	amp[c] + h2o[c] --> adn[c] + pi[c]
NTD8	1	0	3.70975e-05	1	0	NTD8	dgmp[c] + h2o[c] --> dgsn[c] + pi[c]
NTD9	1	0	7.4195e-05	1	0	NTD9	gmp[c] + h2o[c] --> gsn[c] + pi[c]
NTP3	1	0	7.4195e-05	1	0	NTP3	gtp[c] + h2o[c] --> gdp[c] + h[c] + pi[c]
NTP4	1	0	7.4195e-05	1	0	NTP4	dgtp[c] + h2o[c] --> dgdp[c] + h[c] + pi[c]
OAAt	1	0	7.4195e-05	0	0	OAAt	oaa{-2}[c] <==> oaa{-2}[e]
OAAt2m	1	0.0117403	0.0302432	0	0.0261482	OAAt2m	h{1}[c] + oaa{-2}[c] <==> h{1}[m] + oaa{-2}[m]
OBDHm	1	0	2.47317e-05	1	0	OBDHm	2obut[m] + coa[m] + h2o[m] + nad[m] --> co2tot[m] + nadh[m] + ppcoa[m]
OCBTi	1	0.00237691	0.00239175	1	0.00237691	OCBTi	cbp[c] + orn[c] --> citr-L[c] + h[c] + pi[c]
OCDCAt	1	3.83233e-05	4.14148e-05	1	4.14148e-05	OCDCAt	ocdca{-1}[e] --> ocdca{-1}[c]
OCDCEAt	1	0.000198791	0.000198791	1	0.000198791	OCDCEAt	ocdcea{-1}[e] --> ocdcea{-1}[c]
OCDCYAt	1	7.45466e-05	7.45466e-05	1	7.45466e-05	OCDCYAt	ocdcya{-1}[e] --> ocdcya{-1}[c]
OHACT1	1	0	3.70975e-05	1	0	OHACT1	accoa[c] + etoh[c] --> aces[c] + coa[c]
OHACT2	1	0	3.70975e-05	1	0	OHACT2	accoa[c] + iamoh[c] --> coa[c] + iamac[c]
OHACT3	1	0	1.4839e-05	1	0	OHACT3	2mbtoh[c] + accoa[c] --> 2mbac[c] + coa[c]
OHACT4	1	0	3.70975e-05	1	0	OHACT4	accoa[c] + ibutoh[c] --> coa[c] + ibutac[c]
OHACT5	1	0	1.01175e-05	1	0	OHACT5	2phetoh[c] + accoa[c] --> coa[c] + pheac[c]
OMCDC	1	0.00438405	0.00442115	1	0.00438405	OMCDC	3c4mop[c] + h[c] + h2o[c] --> 4mop[c] + co2tot[c]
OMPDC	1	0.00163588	0.00164648	1	0.00163588	OMPDC	h[c] + h2o[c] + orot5p[c] --> co2tot[c] + ump[c]
ORNDC	1	0	2.47317e-05	1	0	ORNDC	h[c] + h2o[c] + orn[c] --> co2tot[c] + ptrc[c]
ORNTA	1	0	0.00247318	1	0	ORNTA	akg[c] + orn[c] --> glu-L[c] + glu5sa[c]
ORNTACim	1	0.00237691	0.00485009	1	0.00237691	ORNTACim	acorn[m] + glu-L[m] --> acglu[m] + orn[m]
ORNt2r	-1	-2.47317e-05	0	0	0	ORNt2r	h{1}[e] + orn{1}[e] <==> h{1}[c] + orn{1}[c]
ORNt3m	1	0.00237691	0.00485009	0	0.00237691	ORNt3m	h{1}[c] + orn{1}[m] <==> orn{1}[c] + h{1}[m]
ORPT	-1	-0.00164648	-0.00163588	0	-0.00163588	ORPT	orot5p[c] + ppi[c] <==> orot[c] + prpp[c]
OXAGm	1	0.00423318	0.00425173	0	0.00423318	OXAGm	h[m] + h2o[m] + oxag[m] <==> 2oxoadp[m] + co2tot[m]
P5CDm	1	0	3.70975e-05	1	0	P5CDm	1pyr5c[m] + (2) h2o[m] + nad[m] --> glu-L[m] + h[m] + nadh[m]
P5CR	1	0.00243608	0.00247318	1	0.00243608	P5CR	1pyr5c[c] + (2) h[c] + nadph[c] --> nadp[c] + pro-L[c]
PACALDt	1	0	1.39116e-05	0	0	PACALDt	pacald{0}[c] <==> pacald{0}[e]
PACALDtm	1	0	1.39116e-05	0	0	PACALDtm	pacald{0}[c] <==> pacald{0}[m]
PAK_SC	1	0	7.4195e-05	1	0	PAK_SC	atp[c] + (0.01) pa_SC[c] --> adp[c] + (0.01) dagpy_SC[c]
PAN4Ptm	-1	-1.4839e-05	0	0	0	PAN4Ptm	pan4p{-2}[c] <==> pan4p{-2}[m]
PAPSR	1	0.000847524	0.000884622	1	0.000847524	PAPSR	paps[c] + trdrd[c] --> (2) h[c] + pap[c] + so3[c] + trdox[c]
PAPt	-1	-6.35957e-06	0	0	0	PAPt	pap{-4}[e] <==> pap{-4}[c]
PAPtm	-1	-1.4839e-05	0	0	0	PAPtm	pap{-4}[c] <==> pap{-4}[m]
PAtm_SC	1	0	3.70975e-07	0	0	PAtm_SC	pa_SC{-200}[c] <==> pa_SC{-200}[m]
PC	1	0.062137	0.0647957	1	0.0622112	PC	atp[c] + hco3[c] + pyr[c] --> adp[c] + h[c] + oaa[c] + pi[c]
PCDAGAT	1	0	1.34718e-06	1	0	PCDAGAT	12dgr_SC[c] + pc_SC[c] --> 1agpc_SC[c] + triglyc_SC[c]
PDE1	1	0	3.70975e-05	1	0	PDE1	camp[c] + h2o[c] --> amp[c] + h[c]
PDHcm	1	0	0.0118695	1	0	PDHcm	dhlam[m] + nad[m] --> h[m] + lpam[m] + nadh[m]
PDHm	1	0.0267701	0.0293546	1	0.0267701	PDHm	coa[m] + h2o[m] + nad[m] + pyr[m] --> accoa[m] + co2tot[m] + nadh[m]
PETOHM_SC	1	8.8746e-05	9.40456e-05	1	8.8746e-05	PETOHM_SC	amet[c] + (0.01) pe_SC[c] --> ahcys[c] + h[c] + (0.01) ptdmeeta_SC[c]
PEtm_SC	-1	-1.60605e-06	-1.36757e-06	0	-1.55305e-06	PEtm_SC	pe_SC{0}[c] <==> pe_SC{0}[m]
PEtv_SC	-1	-1.85487e-07	0	0	0	PEtv_SC	pe_SC{0}[c] <==> pe_SC{0}[v]
PFK	1	0	0.971989	1	0.465455	PFK	atp[c] + f6p[c] --> adp[c] + fdp[c] + h[c]
PFK26	1	0	7.4195e-05	1	0	PFK26	atp[c] + f6p[c] --> adp[c] + f26bp[c] + h[c]
PFK_3	1	0	0.971989	1	0.50646	PFK_3	atp[c] + s7p[c] --> adp[c] + h[c] + s17bp[c]
PGCD	1	0.00838164	0.00849294	1	0.00841874	PGCD	3pg[c] + nad[c] --> 3php[c] + h[c] + nadh[c]
PGI	-1	-0.0253688	-0.0251462	0	-0.0251462	PGI	g6p[c] <==> f6p[c]
PGK	-1	-2.28643	-2.28636	0	-2.28643	PGK	3pg[c] + atp[c] <==> 13dpg[c] + adp[c]
PGL	1	0	0.000222585	1	0	PGL	6pgl[c] + h2o[c] --> 6pgc[c] + h[c]
PGM	-1	-2.27805	-2.27794	0	-2.27802	PGM	2pg[c] <==> 3pg[c]
PGMT	-1	-0.0248372	-0.0248001	0	-0.0248001	PGMT	g1p[c] <==> g6p[c]
PHCDm	1	0	11.4322	1	0	PHCDm	1p3h5c[m] + (2) h2o[m] + nad[m] --> e4hglu[m] + h[m] + nadh[m]
PHCHGSm	-1	-11.4322	0	0	0	PHCHGSm	1p3h5c[m] + h[m] + h2o[m] <==> 4hglusa[m]
PHEACt	1	0	1.01175e-05	1	0	PHEACt	pheac{0}[c] --> pheac{0}[e]
PHETA1	-1	-0.00199443	-0.00198051	0	-0.00198051	PHETA1	akg[c] + phe-L[c] <==> glu-L[c] + phpyr[c]
PHEt2r	-1	-1.39116e-05	0	0	0	PHEt2r	h{1}[e] + phe-L{0}[e] <==> h{1}[c] + phe-L{0}[c]
PI35BP5P_SC	1	0	7.4195e-05	1	0	PI35BP5P_SC	h2o[c] + (0.01) ptd135bp_SC[c] --> pi[c] + (0.01) ptd3ino_SC[c]
PI3P5K_SC	1	0	7.4195e-05	1	0	PI3P5K_SC	atp[c] + (0.01) ptd3ino_SC[c] --> adp[c] + h[c] + (0.01) ptd135bp_SC[c]
PI45BP5P_SC	1	0	7.4195e-05	1	0	PI45BP5P_SC	h2o[c] + (0.01) ptd145bp_SC[c] --> pi[c] + (0.01) ptd4ino_SC[c]
PI4P5K_SC	1	0	7.4195e-05	1	0	PI4P5K_SC	atp[c] + (0.01) ptd4ino_SC[c] --> adp[c] + h[c] + (0.01) ptd145bp_SC[c]
PINOS_SC	1	7.83923e-05	0.00011549	1	7.83923e-05	PINOS_SC	(0.01) cdpdag_SC[c] + inost[c] --> cmp[c] + h[c] + (0.01) ptd1ino_SC[c]
PIt2m	-1	-0.000370975	0.000222585	0	-7.4195e-05	PIt2m	h{1}[c] + pi{-2}[c] <==> h{1}[m] + pi{-2}[m]
PIt2r	1	0.00292418	0.00294505	0	0.00292418	PIt2r	h{1}[e] + pi{-2}[e] <==> h{1}[c] + pi{-2}[c]
PIt5m	-1	-7.4195e-05	0	0	0	PIt5m	pi{-2}[c] + oh1{-1}[m] <==> oh1{-1}[c] + pi{-2}[m]
PLBPC_SC	1	0	2.11986e-05	1	0	PLBPC_SC	h2o[c] + (0.005) pc_SC[c] --> (0.02) dca[c] + (0.06) ddca[c] + (0.5) g3pc[c] + h[c] + (0.27) hdca[c] + (0.17) hdcea[c] + (0.05) ocdca[c] + (0.24) ocdcea[c] + (0.09) ocdcya[c] + (0.1) ttdca[c]
PLD_SC	1	0	2.47317e-05	1	0	PLD_SC	h2o[c] + (0.01) pc_SC[c] --> chol[c] + h[c] + (0.01) pa_SC[c]
PMANM	-1	-0.0119496	-0.0119496	0	-0.0119496	PMANM	man1p[c] <==> man6p[c]
PMDPHT	1	1.46431e-05	1.46431e-05	1	1.46431e-05	PMDPHT	5aprbu[c] + h2o[c] --> 4r5au[c] + pi[c]
PMETM_SC	1	8.8746e-05	9.40456e-05	1	8.8746e-05	PMETM_SC	amet[c] + (0.01) ptd2meeta_SC[c] --> ahcys[c] + h[c] + (0.01) pc_SC[c]
PMI12346PH	1	0	7.4195e-05	1	0	PMI12346PH	h2o[c] + ppmi12346p[c] --> h[c] + minohp[c] + pi[c]
PMI12346PS	1	0	7.4195e-05	1	0	PMI12346PS	atp[c] + minohp[c] --> adp[c] + ppmi12346p[c]
PMI1346PH	1	0	7.4195e-05	1	0	PMI1346PH	h2o[c] + ppmi1346p[c] --> h[c] + mi13456p[c] + pi[c]
PMI1346PS	1	0	7.4195e-05	1	0	PMI1346PS	atp[c] + mi13456p[c] --> adp[c] + ppmi1346p[c]
PMPK	1	0	2.47317e-05	1	0	PMPK	4ampm[c] + atp[c] --> 2mahmp[c] + adp[c]
PNP	-1	-2e-06	0	0	0	PNP	pi[c] + rnam[c] <==> h[c] + ncam[c] + r1p[c]
PPA	1	0.0556316	0.0557429	1	0.0556687	PPA	h2o[c] + ppi[c] --> h[c] + (2) pi[c]
PPAm	1	0	7.4195e-05	1	0	PPAm	h2o[m] + ppi[m] --> h[m] + (2) pi[m]
PPCK	1	0	7.4195e-05	1	0	PPCK	atp[c] + h2o[c] + oaa[c] --> adp[c] + co2tot[c] + pep[c]
PPM	0	-7.4195e-05	7.4195e-05	0	0	PPM	r1p[c] <==> r5p[c]
PPND	1	0	0.0015258	1	0	PPND	h2o[c] + nad[c] + pphn[c] --> 34hpp[c] + co2tot[c] + nadh[c]
PPND2	1	0	0.0015258	1	0.00150868	PPND2	h2o[c] + nadp[c] + pphn[c] --> 34hpp[c] + co2tot[c] + nadph[c]
PPNDH	1	0.00198051	0.00199443	1	0.00198051	PPNDH	h[c] + pphn[c] --> co2tot[c] + phpyr[c]
PPYRDC	1	0	1.39116e-05	1	0	PPYRDC	h[c] + h2o[c] + phpyr[c] --> co2tot[c] + pacald[c]
PRAGSr	1	0.00146416	0.00147344	0	0.00146416	PRAGSr	atp[c] + gly[c] + pram[c] <==> adp[c] + gar[c] + h[c] + pi[c]
PRAIS	1	0.00146416	0.00147344	1	0.00146416	PRAIS	atp[c] + fpram[c] --> adp[c] + air[c] + (2) h[c] + pi[c]
PRAIi	1	0.000420064	0.000427484	1	0.000420064	PRAIi	pran[c] --> 2cpr5p[c]
PRAMPC	1	0.000980643	0.000990321	1	0.000980643	PRAMPC	h2o[c] + prbamp[c] --> prfp[c]
PRASCS	1	0.00146416	0.00147344	0	0.00146416	PRASCS	5aizc[c] + asp-L[c] + atp[c] <==> 25aics[c] + adp[c] + h[c] + pi[c]
PRATPP	1	0.000980643	0.000990321	1	0.000980643	PRATPP	h2o[c] + prbatp[c] --> h[c] + ppi[c] + prbamp[c]
PRFGS	1	0.00146416	0.00147344	1	0.00146416	PRFGS	atp[c] + fgam[c] + gln-L[c] + h2o[c] --> adp[c] + fpram[c] + glu-L[c] + h[c] + pi[c]
PRMICIi	1	0.000980643	0.000990321	1	0.000980643	PRMICIi	prfp[c] --> prlp[c]
PRO1xm	1	0	3.70975e-05	1	0	PRO1xm	nad[m] + pro-L[m] --> 1pyr5c[m] + (2) h[m] + nadh[m]
PROt2r	-1	-2.47317e-05	0	0	0	PROt2r	h{1}[e] + pro-L{0}[e] <==> h{1}[c] + pro-L{0}[c]
PROtm	1	0	3.70975e-05	0	0	PROtm	pro-L{0}[c] <==> pro-L{0}[m]
PRPPS	1	0.00450075	0.00457495	0	0.00450075	PRPPS	atp[c] + r5p[c] <==> amp[c] + h[c] + prpp[c]
PSCVTi	1	0.00390926	0.00392638	1	0.00390926	PSCVTi	pep[c] + skm5p[c] --> 3psme[c] + pi[c]
PSERDm_SC	1	0.000136757	0.000160605	1	0.000155305	PSERDm_SC	h[m] + h2o[m] + (0.01) ps_SC[m] --> co2tot[m] + (0.01) pe_SC[m]
PSERDv_SC	1	0	1.85487e-05	1	0	PSERDv_SC	h[v] + h2o[v] + (0.01) ps_SC[v] --> co2tot[v] + (0.01) pe_SC[v]
PSERS_SC	1	0.000143353	0.00018575	0	0.00018045	PSERS_SC	(0.01) cdpdag_SC[c] + ser-L[c] <==> cmp[c] + h[c] + (0.01) ps_SC[c]
PSERSm_SC	1	0	3.70975e-05	0	0	PSERSm_SC	(0.01) cdpdag_SC[m] + ser-L[m] <==> cmp[m] + h[m] + (0.01) ps_SC[m]
PSERT	1	0.00838164	0.00849294	1	0.00841874	PSERT	3php[c] + glu-L[c] --> akg[c] + pser-L[c]
PSP_L	1	0.00838164	0.00849294	1	0.00841874	PSP_L	h2o[c] + pser-L[c] --> pi[c] + ser-L[c]
PStm_SC	1	1.18208e-06	1.60605e-06	0	1.55305e-06	PStm_SC	ps_SC{-100}[c] <==> ps_SC{-100}[m]
PStv_SC	1	0	1.85487e-07	0	0	PStv_SC	ps_SC{-100}[c] <==> ps_SC{-100}[v]
PTPATi	1	0	1.4839e-05	1	0	PTPATi	atp[c] + h[c] + pan4p[c] --> dpcoa[c] + ppi[c]
PTRCt3i	1	0	0.408567	1	0.0817134	PTRCt3i	h{1}[c] + ptrc{2}[e] --> ptrc{2}[c] + h{1}[e]
PTRCtex2	1	0	0.408567	1	0.0817134	PTRCtex2	ptrc{2}[c] --> ptrc{2}[e]
PUNP1	0	-7.4195e-05	7.4195e-05	0	0	PUNP1	adn[c] + pi[c] <==> ade[c] + r1p[c]
PUNP2	0	-7.4195e-05	3.70975e-05	0	0	PUNP2	dad-2[c] + pi[c] <==> 2dr1p[c] + ade[c]
PUNP3	0	-7.4195e-05	3.70975e-05	0	0	PUNP3	gsn[c] + pi[c] <==> gua[c] + r1p[c]
PUNP4	1	0	3.70975e-05	0	0	PUNP4	dgsn[c] + pi[c] <==> 2dr1p[c] + gua[c]
PUNP5	0	-7.4195e-05	3.70975e-05	0	0	PUNP5	ins[c] + pi[c] <==> hxan[c] + r1p[c]
PUNP6	1	0	7.4195e-05	0	0	PUNP6	din[c] + pi[c] <==> 2dr1p[c] + hxan[c]
PUNP7	1	0	3.70975e-05	0	0	PUNP7	pi[c] + xtsn[c] <==> r1p[c] + xan[c]
PYDAMK	1	0	7.4195e-05	1	0	PYDAMK	atp[c] + pydam[c] --> adp[c] + h[c] + pyam5p[c]
PYK	1	2.27012	2.27027	1	2.2702	PYK	adp[c] + h[c] + pep[c] --> atp[c] + pyr[c]
PYNP2r	0	-3.70975e-05	3.70975e-05	0	0	PYNP2r	pi[c] + uri[c] <==> r1p[c] + ura[c]
PYR5CDm	1	0	3.70975e-05	1	0	PYR5CDm	glu5sa[m] + h2o[m] + nadp[m] --> glu-L[m] + (2) h[m] + nadph[m]
PYRDC	1	1.85239	2.18385	1	1.85283	PYRDC	h[c] + h2o[c] + pyr[c] --> acald[c] + co2tot[c]
PYRDC2	1	0	0.331244	1	0.331022	PYRDC2	acald[c] + h[c] + h2o[c] + pyr[c] --> actn-R[c] + co2tot[c]
PYRt	1	0	11.4322	1	0	PYRt	pyr{-1}[c] --> pyr{-1}[e]
PYRt2	1	0	11.4322	1	0	PYRt2	h{1}[e] + pyr{-1}[e] --> h{1}[c] + pyr{-1}[c]
PYRt2m	1	-0.053295	0.088825	0	0.017765	PYRt2m	h{1}[c] + pyr{-1}[c] <==> h{1}[m] + pyr{-1}[m]
QULNS	1	0	2.92875e-06	1	0	QULNS	dhap[c] + iasp[c] --> (2) h2o[c] + pi[c] + quln[c]
RBFSa	1	2.92862e-05	2.92862e-05	1	2.92862e-05	RBFSa	4r5au[c] + db4p[c] --> dmlz[c] + (2) h2o[c] + pi[c]
RBFSb	1	1.46431e-05	1.46431e-05	1	1.46431e-05	RBFSb	(2) dmlz[c] --> 4r5au[c] + ribflv[c]
RBK	1	0	7.4195e-05	1	0	RBK	atp[c] + rib-D[c] --> adp[c] + h[c] + r5p[c]
RNDR1	1	0	9.03451e-05	1	5.32476e-05	RNDR1	adp[c] + trdrd[c] --> dadp[c] + h2o[c] + trdox[c]
RNDR2	1	0	7.25959e-05	1	3.54984e-05	RNDR2	gdp[c] + trdrd[c] --> dgdp[c] + h2o[c] + trdox[c]
RNDR3	1	0	7.4195e-05	1	0	RNDR3	cdp[c] + trdrd[c] --> dcdp[c] + h2o[c] + trdox[c]
RNDR4	1	0	9.57018e-05	1	8.8746e-05	RNDR4	trdrd[c] + udp[c] --> dudp[c] + h2o[c] + trdox[c]
RNMK	1	0	2e-06	1	0	RNMK	atp[c] + rnam[c] --> adp[c] + h[c] + nmn[c]
RNTR1	1	0	9.03451e-05	1	0	RNTR1	atp[c] + trdrd[c] --> datp[c] + h2o[c] + trdox[c]
RNTR2	1	0	7.25959e-05	1	0	RNTR2	gtp[c] + trdrd[c] --> dgtp[c] + h2o[c] + trdox[c]
RNTR3	1	0	7.4195e-05	1	0	RNTR3	ctp[c] + trdrd[c] --> dctp[c] + h2o[c] + trdox[c]
RNTR4	1	0	9.57018e-05	1	0	RNTR4	trdrd[c] + utp[c] --> dutp[c] + h2o[c] + trdox[c]
RPE	-1	-0.510997	-0.510841	0	-0.51099	RPE	ru5p-D[c] <==> xu5p-D[c]
RPI	-1	-0.511035	-0.51096	0	-0.51096	RPI	r5p[c] <==> ru5p-D[c]
SACCD1	1	0.00423318	0.00425173	0	0.00423318	SACCD1	L2aadp6sa[c] + glu-L[c] + h[c] + nadph[c] <==> h2o[c] + nadp[c] + saccrp-L[c]
SACCD2	1	0.00423318	0.00425173	0	0.00423318	SACCD2	h2o[c] + nad[c] + saccrp-L[c] <==> akg[c] + h[c] + lys-L[c] + nadh[c]
SADT	1	0	7.4195e-05	1	0	SADT	atp[c] + h[c] + so4[c] --> aps[c] + ppi[c]
SAM24MT	1	0	3.70975e-05	1	0	SAM24MT	amet[c] + zymst[c] --> ahcys[c] + fecost[c] + h[c]
SERATi	1	0	7.4195e-05	1	0	SERATi	accoa[c] + ser-L[c] --> acser[c] + coa[c]
SERD_L	1	0	7.4195e-05	1	0	SERD_L	ser-L[c] --> nh4[c] + pyr[c]
SERt2m	0	-2.47317e-05	3.70975e-05	0	0	SERt2m	h{1}[c] + ser-L{0}[c] <==> h{1}[m] + ser-L{0}[m]
SERt2r	-1	-7.4195e-05	0	0	0	SERt2r	h{1}[e] + ser-L{0}[e] <==> h{1}[c] + ser-L{0}[c]
SHK3D	1	0.00390926	0.00392638	1	0.00390926	SHK3D	3dhsk[c] + h[c] + nadph[c] --> nadp[c] + skm[c]
SHKK	1	0.00390926	0.00392638	1	0.00390926	SHKK	atp[c] + skm[c] --> adp[c] + h[c] + skm5p[c]
SHSL1	1	0	0.000464677	1	0	SHSL1	cys-L[c] + suchms[c] --> cyst-L[c] + h[c] + succ[c]
SHSL4r	-1	-0.000464677	0	0	0	SHSL4r	h2o[c] + suchms[c] <==> 2obut[c] + h[c] + nh4[c] + succ[c]
SLFAT	1	0.000773329	0.000884622	0	0.000847524	SLFAT	adp[c] + h[c] + so4[c] <==> aps[c] + pi[c]
SO3ti	1	0	3.70975e-05	1	0	SO3ti	so3{-2}[c] --> so3{-2}[e]
SO4ti	1	0.00114334	0.00118044	1	0.00114334	SO4ti	so4{-2}[e] --> so4{-2}[c]
SPMDt3i	1	0	11.4322	1	0	SPMDt3i	h{1}[c] + spmd{3}[e] --> spmd{3}[c] + h{1}[e]
SPMDtex2	1	0	11.4322	1	0	SPMDtex2	spmd{3}[c] --> spmd{3}[e]
SPMS	1	0	8.56096e-06	1	0	SPMS	ametam[c] + ptrc[c] --> 5mta[c] + h[c] + spmd[c]
SSALy	1	0	3.70975e-05	1	0	SSALy	h2o[c] + nadp[c] + sucsal[c] --> (2) h[c] + nadph[c] + succ[c]
SUCCt2r	-1	-0.00737838	-0.00471972	0	-0.00471972	SUCCt2r	h{1}[e] + succ{-2}[e] <==> h{1}[c] + succ{-2}[c]
SUCCtm	1	0	0.00646699	1	0	SUCCtm	succ{-2}[c] + pi{-2}[m] --> pi{-2}[c] + succ{-2}[m]
SUCD1m	1	-0.00690816	0.0115136	0	0.00230272	SUCD1m	fad[m] + succ[m] <==> fadh2[m] + fum[m]
SUCD2_u6m	0	-0.00921087	11.4322	0	0	SUCD2_u6m	q6[m] + succ[m] <==> fum[m] + q6h2[m]
SUCD3-u6m	0	-11.4322	0.00921087	0	0	SUCD3-u6m	fadh2[m] + q6[m] <==> fad[m] + q6h2[m]
SUCFUMtm	1	0	0.00921087	1	0	SUCFUMtm	succ{-2}[c] + fum{-2}[m] --> fum{-2}[c] + succ{-2}[m]
SUCOASm	-1	-0.00496138	-0.00230272	0	-0.00230272	SUCOASm	atp[m] + coa[m] + succ[m] <==> adp[m] + pi[m] + succoa[m]
SULR	-1	-0.000866073	-0.000847524	0	-0.000847524	SULR	(3) h2o[c] + h2s[c] + (3) nadp[c] <==> (5) h[c] + (3) nadph[c] + so3[c]
TAGL_SC	1	0	3.70975e-05	1	0	TAGL_SC	h2o[c] + (0.01) triglyc_SC[c] --> (0.01) 12dgr_SC[c] + (0.02) dca[c] + (0.06) ddca[c] + h[c] + (0.27) hdca[c] + (0.17) hdcea[c] + (0.05) ocdca[c] + (0.24) ocdcea[c] + (0.09) ocdcya[c] + (0.1) ttdca[c]
TALA	0	-0.465529	0.506534	0	0	TALA	g3p[c] + s7p[c] <==> e4p[c] + f6p[c]
THFATm	1	0	7.4195e-05	1	0	THFATm	h2o[m] + methf[m] --> 5fthf[m] + h[m]
THMP	1	0	7.4195e-05	1	0	THMP	h2o[c] + thmmp[c] --> pi[c] + thm[c]
THRAi	1	0	7.4195e-05	1	0	THRAi	thr-L[c] --> acald[c] + gly[c]
THRD_L	1	0.00267841	0.0028268	1	0.00275261	THRD_L	thr-L[c] --> 2obut[c] + nh4[c]
THRD_Lm	1	0	7.4195e-05	1	0	THRD_Lm	thr-L[m] --> 2obut[m] + nh4[m]
THRS	1	0.00550941	0.0056578	1	0.0055836	THRS	h2o[c] + phom[c] --> pi[c] + thr-L[c]
THRt2m	1	0	7.4195e-05	0	0	THRt2m	h{1}[c] + thr-L{0}[c] <==> h{1}[m] + thr-L{0}[m]
THRt2r	-1	-2.47317e-05	0	0	0	THRt2r	h{1}[e] + thr-L{0}[e] <==> h{1}[c] + thr-L{0}[c]
THYMt3r	1	0	1.05993e-05	0	0	THYMt3r	thym{0}[c] + h{1}[e] <==> h{1}[c] + thym{0}[e]
TKT1	1	0.506457	0.506534	0	0.50646	TKT1	r5p[c] + xu5p-D[c] <==> g3p[c] + s7p[c]
TKT2	1	0.502539	0.502625	0	0.50255	TKT2	e4p[c] + xu5p-D[c] <==> f6p[c] + g3p[c]
TMDK1	1	0	7.4195e-05	1	0	TMDK1	atp[c] + thymd[c] --> adp[c] + dtmp[c] + h[c]
TMDPK	1	0	7.4195e-05	1	0	TMDPK	atp[c] + thm[c] --> amp[c] + h[c] + thmpp[c]
TMDPP	1	0	1.05993e-05	0	0	TMDPP	pi[c] + thymd[c] <==> 2dr1p[c] + thym[c]
TMDS	1	5.32476e-05	6.38469e-05	1	5.32476e-05	TMDS	dump[c] + mlthf[c] --> dhf[c] + dtmp[c]
TMN	1	0	2.47317e-05	1	0	TMN	h2o[c] + thm[c] --> 4ahmmp[c] + 4mhetz[c] + h[c]
TMPKr	-1	-7.4195e-05	0	0	0	TMPKr	atp[c] + thmmp[c] <==> adp[c] + thmpp[c]
TMPPP	1	0	2.47317e-05	1	0	TMPPP	2mahmp[c] + 4mpetz[c] + h[c] --> ppi[c] + thmmp[c]
TPI	1	0.811475	0.811549	0	0.811549	TPI	dhap[c] <==> g3p[c]
TRDR	1	0.00102502	0.00106211	1	0.00102502	TRDR	h[c] + nadph[c] + trdox[c] --> nadp[c] + trdrd[c]
TRE6PP	1	0.000346109	0.000370841	1	0.000346109	TRE6PP	h2o[c] + tre6p[c] --> pi[c] + tre[c]
TRE6PS	1	0.000346109	0.000370841	1	0.000346109	TRE6PS	g6p[c] + udpg[c] --> h[c] + tre6p[c] + udp[c]
TREH	1	0	2.47317e-05	1	0	TREH	h2o[c] + tre[c] --> (2) glc-D[c]
TREHv	1	0	2.47317e-05	1	0	TREHv	h2o[v] + tre[v] --> (2) glc-D[v]
TREt2v	1	0	2.47317e-05	0	0	TREt2v	h{1}[c] + tre{0}[c] <==> h{1}[v] + tre{0}[v]
TRIGS_SC	1	0	0.000134718	1	9.76206e-05	TRIGS_SC	(0.01) 12dgr_SC[c] + (0.02) dcacoa[c] + (0.06) ddcacoa[c] + (0.17) hdcoa[c] + (0.09) ocdycacoa[c] + (0.24) odecoa[c] + (0.27) pmtcoa[c] + (0.05) stcoa[c] + (0.1) tdcoa[c] --> coa[c] + (0.01) triglyc_SC[c]
TRPS1	1	0.000420064	0.000427484	1	0.000420064	TRPS1	3ig3p[c] + ser-L[c] --> g3p[c] + h2o[c] + trp-L[c]
TRPTA	1	0	7.4195e-06	0	0	TRPTA	akg[c] + trp-L[c] <==> glu-L[c] + indpyr[c]
TRPt2r	-1	-7.4195e-06	0	0	0	TRPt2r	h{1}[e] + trp-L{0}[e] <==> h{1}[c] + trp-L{0}[c]
TTDCAtr	-1	-4.12194e-06	0	0	0	TTDCAtr	ttdca{-1}[e] <==> ttdca{-1}[c]
TYRNFT	1	0	1.71219e-05	1	0	TYRNFT	10fthf[c] + tyr-L[c] --> Nfortyr[c] + h[c] + thf[c]
TYRTAi	1	0	0.000999592	1	0.000199918	TYRTAi	34hpp[c] + glu-L[c] --> akg[c] + tyr-L[c]
TYRTAim	1	0.00050909	0.0015258	1	0.00130876	TYRTAim	34hpp[m] + glu-L[m] --> akg[m] + tyr-L[m]
TYRt2m	-1	-0.0015258	-0.00050909	0	-0.00130876	TYRt2m	h{1}[c] + tyr-L{0}[c] <==> h{1}[m] + tyr-L{0}[m]
TYRt2r	-1	-1.39116e-05	0	0	0	TYRt2r	h{1}[e] + tyr-L{0}[e] <==> h{1}[c] + tyr-L{0}[c]
TYRt6	1	0	1.23658e-05	1	0	TYRt6	tyr-L{0}[c] + h{1}[v] --> h{1}[c] + tyr-L{0}[v]
TYRt7	1	0	1.23658e-05	1	0	TYRt7	h{1}[v] + tyr-L{0}[v] --> h{1}[c] + tyr-L{0}[c]
UGLT	0	-0.0992745	0.0992003	0	0	UGLT	gal1p[c] + udpg[c] <==> g1p[c] + udpgal[c]
UMPK	1	0.000712806	0.000824099	0	0.000749904	UMPK	atp[c] + ump[c] <==> adp[c] + udp[c]
UNK3	1	0	8.56096e-06	1	0	UNK3	2kmb[c] + glu-L[c] --> akg[c] + met-L[c]
UPPRT	1	0	3.70975e-05	1	0	UPPRT	prpp[c] + ura[c] --> ppi[c] + ump[c]
UREA2t2	-1	-1.4839e-05	0	0	0	UREA2t2	(2) h{1}[e] + urea{0}[e] <==> (2) h{1}[c] + urea{0}[c]
UREASE	1	0	1.23658e-05	0	0	UREASE	atp[c] + hco3[c] + urea[c] <==> adp[c] + allphn[c] + h[c] + pi[c]
URIDK2r	-1	-0.000237695	-1.4551e-05	0	-8.8746e-05	URIDK2r	atp[c] + dump[c] <==> adp[c] + dudp[c]
URIK1	1	0	7.4195e-05	1	0	URIK1	atp[c] + uri[c] --> adp[c] + h[c] + ump[c]
URIK2	1	0	7.4195e-05	1	0	URIK2	gtp[c] + uri[c] --> gdp[c] + h[c] + ump[c]
UTPH1	1	0	3.70975e-05	1	0	UTPH1	(2) h2o[c] + utp[c] --> (2) h[c] + (2) pi[c] + ump[c]
VALTA	-1	-0.00398789	-0.0039137	0	-0.0039137	VALTA	akg[c] + val-L[c] <==> 3mob[c] + glu-L[c]
VALTAim	1	0	7.4195e-05	1	0	VALTAim	akg[m] + val-L[m] --> 3mob[m] + glu-L[m]
VALt2m	1	0	7.4195e-05	0	0	VALt2m	h{1}[c] + val-L{0}[c] <==> h{1}[m] + val-L{0}[m]
VALt2r	-1	-7.4195e-05	0	0	0	VALt2r	h{1}[e] + val-L{0}[e] <==> h{1}[c] + val-L{0}[c]
XANt	-1	-9.27437e-06	0	0	0	XANt	xan{0}[e] <==> xan{0}[c]
XPPT	1	0	3.70975e-05	1	0	XPPT	prpp[c] + xan[c] --> ppi[c] + xmp[c]
XYLK	1	1.52	1.52	1	1.52	XYLK	atp[c] + xylu-D[c] --> adp[c] + h[c] + xu5p-D[c]
XYLR	1	0	0.165622	1	0	XYLR	h[c] + nadph[c] + xyl-D[c] --> nadp[c] + xylt[c]
XYLTD_D	1	1.52	1.52	0	1.52	XYLTD_D	nad[c] + xylt[c] <==> h[c] + nadh[c] + xylu-D[c]
XYLTt	-1	-0.38	-0.38	0	-0.38	XYLTt	xylt{0}[e] <==> xylt{0}[c]
XYLt	1	1.9	1.9	0	1.9	XYLt	xyl-D{0}[e] <==> xyl-D{0}[c]
ZYMSTt	1	2.21865e-05	5.9284e-05	0	2.21865e-05	ZYMSTt	zymst{0}[e] <==> zymst{0}[c]
XYLRy	1	1.73438	1.9	1	1.9	XYLRy	h[c] + nadh[c] + xyl-D[c] --> nad[c] + xylt[c]

## Sheet: Measurements
	14.5 h		16 h		17.5 h		18.5 h		19.5 h		20.5 h		22 h		23.5 h		25 h		26.5 h		38.5 h
Metabolite	Lowest Concentration	Highest Concentration	Lowest Concentration	Highest Concentration	Lowest Concentration	Highest Concentration	Lowest Concentration	Highest Concentration	Lowest Concentration	Highest Concentration	Lowest Concentration	Highest Concentration	Lowest Concentration	Highest Concentration	Lowest Concentration	Highest Concentration	Lowest Concentration	Highest Concentration	Lowest Concentration	Highest Concentration	Lowest Concentration	Highest Concentration
co2tot[e]	0.0001	30	0.0001	30	0.0001	30	0.0001	30	0.0001	30	0.0001	30	0.0001	30	0.0001	30	0.0001	30	0.0001	30	0.0001	30
glc-D[e]	36.8513	49.6327	20.237	33.6718	6.1368	17.278	1.44567	8.80274	0.0001	2.2892	0.0001	0.1	0.0001	0.0001	0.0001	0.0001	0.0001	0.0001	0.0001	0.0001	0.0001	0.0001
xyl-D[e]	262.005	271.266	257.509	266.437	237.655	258.295	242.77	252.381	233.454	249.883	238.339	244.692	224.998	237.14	221.429	233.022	207.926	227.884	211.532	223.271	159.832	178.102
xylt[e]	0.0001	0.547163	0.0001	0.748086	1.1577	2.78248	3.24948	3.99068	3.79963	9.46974	7.56004	8.58619	11.888	12.7059	15.0155	16.0484	17.9143	18.847	21.949	23.5172	52.3599	53.7555
glyc[e]	14.8179	21.0853	19.8122	27.1589	26.3113	32.7388	32.3925	34.9453	30.1005	35.3976	33.5768	35.7204	33.7871	36.653	32.6066	38.1114	32.231	35.4855	32.6621	38.2492	36.6962	38.7835
etoh[e]	94.2788	120.947	126.145	150.55	148.864	162.44	154.258	188.868	165.227	182.201	177.968	196.436	181.224	190.251	182.721	205.724	184.001	192.903	192.918	200.578	200.282	233.13
succ[e]	0.0001	1	0.0001	1	0.0001	1	0.0001	1	0.0001	1	0.0001	1	0.0001	1	0.0001	1	0.0001	1	0.0001	1	0.0001	1
ac[e]	0.0001	14	0.0001	14	0.0001	14	0.0001	14	0.0001	14	0.0001	14	0.0001	14	0.0001	14	0.0001	14	0.0001	14	0.0001	14
xyl-D[c]	0.0001	542.533	0.0001	532.873	0.0001	516.589	0.0001	504.762	0.0001	499.766	0.0001	489.384	0.0001	474.28	0.0001	466.044	0.0001	455.767	0.0001	446.542	0.0001	356.205
xylt[c]	0.0001	1.09433	0.0001	1.49617	0.0001	5.56496	0.0001	7.98135	0.0001	18.9395	0.0001	17.1724	0.0001	25.4117	0.0001	32.0969	0.0001	37.694	0.0001	47.0345	0.0001	107.511
xylu-D[c]	0.0001	1.09433	0.0001	1.49617	0.0001	5.56496	0.0001	7.98135	0.0001	18.9395	0.0001	17.1724	0.0001	25.4117	0.0001	32.0969	0.0001	37.694	0.0001	47.0345	0.0001	107.511
glyc[c]	0.0001	42.1705	0.0001	54.3178	0.0001	65.4776	0.0001	69.8905	0.0001	70.7952	0.0001	71.4408	0.0001	73.3059	0.0001	76.2227	0.0001	70.971	0.0001	76.4985	0.0001	77.567
etoh[c]	0.0001	241.894	0.0001	301.1	0.0001	324.88	0.0001	377.736	0.0001	364.402	0.0001	392.873	0.0001	380.502	0.0001	411.449	0.0001	385.807	0.0001	401.155	0.0001	466.259
etoh[m]	0.0001	241.894	0.0001	301.1	0.0001	324.88	0.0001	377.736	0.0001	364.402	0.0001	392.873	0.0001	380.502	0.0001	411.449	0.0001	385.807	0.0001	401.155	0.0001	466.259
ac[c]	0.0001	28	0.0001	28	0.0001	28	0.0001	28	0.0001	28	0.0001	28	0.0001	28	0.0001	28	0.0001	28	0.0001	28	0.0001	28
ac[m]	0.0001	28	0.0001	28	0.0001	28	0.0001	28	0.0001	28	0.0001	28	0.0001	28	0.0001	28	0.0001	28	0.0001	28	0.0001	28
pi	0.0001	20	0.0001	20	0.0001	20	0.0001	20	0.0001	20	0.0001	20	0.0001	20	0.0001	20	0.0001	20	0.0001	20	0.0001	20
ppi	0.0001	20	0.0001	20	0.0001	20	0.0001	20	0.0001	20	0.0001	20	0.0001	20	0.0001	20	0.0001	20	0.0001	20	0.0001	20
so4	0.0001	20	0.0001	20	0.0001	20	0.0001	20	0.0001	20	0.0001	20	0.0001	20	0.0001	20	0.0001	20	0.0001	20	0.0001	20
co2tot[c]	0.0001	30	0.0001	30	0.0001	30	0.0001	30	0.0001	30	0.0001	30	0.0001	30	0.0001	30	0.0001	30	0.0001	30	0.0001	30
co2tot[m]	0.0001	30	0.0001	30	0.0001	30	0.0001	30	0.0001	30	0.0001	30	0.0001	30	0.0001	30	0.0001	30	0.0001	30	0.0001	30
co2tot[n]	0.0001	30	0.0001	30	0.0001	30	0.0001	30	0.0001	30	0.0001	30	0.0001	30	0.0001	30	0.0001	30	0.0001	30	0.0001	30
co2tot[v]	0.0001	30	0.0001	30	0.0001	30	0.0001	30	0.0001	30	0.0001	30	0.0001	30	0.0001	30	0.0001	30	0.0001	30	0.0001	30
2pg + 3pg	0.845123	1.11877	0.853048	1.07528	0.692619	0.842972	0.52386	0.846645	0.322478	0.418053	0.245436	0.373103	0.215548	0.275102	0.23625	0.25725	0.224171	0.266066	0.232886	0.26097	0.198265	0.237985
cit + icit	1.96465	2.51256	2.34159	2.72569	2.54928	3.09932	2.53304	2.88821	2.13869	2.509	2.1034	2.33158	1.91358	2.29724	2.21658	2.485	2.09909	2.51451	2.1113	2.52799	2.20543	2.87713
6pgc	1.19402	1.71732	1.20161	1.37844	0.619471	1.00585	0.463257	0.714737	0.403046	0.62369	0.306386	0.452709	0.204758	0.370696	0.257946	0.331729	0.262897	0.357784	0.242694	0.372687	0.214396	0.315949
adp	0.931333	1.16305	0.834507	1.05517	0.949167	1.07749	0.848088	1.22566	0.868343	1.42304	1.18057	1.48679	1.14304	1.4464	1.23035	1.56922	1.27758	1.54801	1.29879	1.48147	0.998721	1.31147
akg	0.892014	1.18661	0.988416	1.44774	1.37826	2.36053	1.12572	1.49273	0.874243	1.3471	1.16267	1.42217	0.839311	1.14537	1.23355	1.57953	1.35595	1.71282	1.22009	1.60501	0.837417	1.22567
ala-L	28.9864	41.8309	18.858	73.1779	65.236	79.8552	32.3818	139.293	79.0684	83.7154	76.8381	169.166	114.45	274.75	96.3998	225.71	94.7486	226.355	96.2788	235.581	107.853	331.627
amp	0.274714	0.421814	0.294525	0.355828	0.34295	0.395862	0.231387	0.436555	0.307121	0.565644	0.398517	0.580705	0.539901	0.589052	0.518764	0.599134	0.492302	0.54749	0.455754	0.5325	0.43343	0.490086
arg-L	19.4552	24.5446	20.4543	27.2843	20.8434	26.2578	23.1007	29.1251	22.4932	27.0296	23.3685	30.0247	25.6299	30.7825	27.6442	34.0756	32.8591	35.3919	28.0006	38.3481	28.5859	35.0345
asn-L	2.87957	3.58398	3.07436	3.79303	3.76489	4.59874	3.53633	6.12662	4.43202	6.13808	4.55338	6.83719	4.85658	6.52443	5.01494	6.15486	4.98718	5.97659	4.66771	5.88436	3.33544	3.95862
asp-L	7.62916	10.808	9.27006	9.73913	8.09098	11.7068	9.55422	18.7019	13.1503	19.1775	16.0149	18.931	13.8219	14.7794	10.8127	11.9481	8.85024	10.4335	7.83233	8.95054	4.86095	5.55126
atp	3.25072	4.02725	2.38618	3.41717	3.09842	3.91028	3.25309	4.67404	2.72698	4.63716	4.24104	4.90578	3.56498	4.55125	4.00853	5.12042	4.08945	4.91406	4.26631	4.73785	3.56495	4.33272
dhap	1.83016	2.6973	1.89708	2.51533	1.9719	2.80103	1.39632	2.54367	1.03021	1.93223	0.867014	1.09604	0.573326	1.0141	0.764967	0.868848	0.652382	1.00322	0.684207	0.90632	0.725933	0.809874
f6p	0.327426	0.581332	0.318003	0.520989	0.276333	0.500389	0.215807	0.495579	0.0950948	0.223402	0.0862149	0.231377	0.0631149	0.119553	0.0674471	0.145763	0.0684292	0.106362	0.0984224	0.174445	0.168125	0.243672
fdp	9.46574	11.135	8.30884	10.1101	8.31857	9.8636	6.20863	9.16019	2.09165	5.15411	1.31727	2.04218	0.832676	1.23627	0.902014	1.14358	0.935321	1.07858	0.872609	1.02843	0.939953	1.04748
fum	0.20363	0.234135	0.211824	0.276792	0.294874	0.369182	0.344013	0.450954	0.370174	0.545269	0.335689	0.561992	0.336073	0.461144	0.419237	0.574406	0.493797	0.593379	0.515804	0.691367	0.853798	1.14502
g6p	2.35857	3.04512	1.74223	2.25662	1.35013	1.61407	1.08205	1.29136	0.440014	0.896597	0.253362	0.476198	0.182414	0.272611	0.177081	0.315575	0.23744	0.373066	0.259455	0.437922	0.426597	0.590821
gdp	0.110176	0.158363	0.0923618	0.139916	0.0979919	0.150532	0.106572	0.113637	0.0946864	0.167499	0.145098	0.157349	0.124476	0.226551	0.123074	0.195336	0.133707	0.199314	0.11204	0.152973	0.0916377	0.142121
gln-L	18.7782	24.0654	19.9848	23.705	21.8263	24.1109	21.672	26.7655	18.518	23.3598	16.374	20.4225	14.1851	18.6962	14.0557	17.2032	13.5084	16.4635	13.216	15.5489	8.47889	9.562
glu-L	34.842	56.0298	38.6425	53.5478	41.2573	60.3987	45.4878	70.5192	44.5579	67.3412	50.3691	69.1089	51.8589	72.2839	53.6331	59.405	50.8196	65.0973	48.9836	57.7371	43.0252	50.9898
glyc3p	0.526199	0.860189	0.337834	0.53857	0.336365	0.567179	0.260851	0.367368	0.115858	0.171394	0.103856	0.124219	0.0990269	0.109871	0.0995882	0.109326	0.10448	0.132592	0.100331	1	0.118878	0.143826
gmp	0.0197288	0.0422272	0.0208843	0.0267596	0.0258874	0.0330062	0.016241	0.0323085	0.0183072	0.0471456	0.0290072	0.141399	0.0806097	0.174268	0.0873186	0.101347	0.101636	0.140582	0.0778581	0.120646	0.0531094	0.0963981
gtp	0.545396	0.808897	0.365974	0.589237	0.408299	0.812011	0.291391	0.802998	0.359888	0.578081	0.513406	0.616959	0.384026	0.533327	0.423928	0.530626	0.384367	0.522323	0.391841	0.475531	0.335767	0.413754
mal-L	0.878478	0.99311	0.981219	1.32462	1.74107	1.96774	1.63927	2.65548	2.18356	2.91609	1.88581	3.05141	1.97452	2.6354	2.45732	3.16784	2.49346	3.29123	2.76352	3.79474	4.28522	5.47647
nad	0.906094	1.15101	0.842146	0.879597	0.636356	0.711059	0.65121	0.684747	0.506307	0.604409	0.503326	0.622099	0.521811	0.566195	0.480296	0.610068	0.542411	0.648234	0.513174	0.681177	0.418438	0.579676
nadh	1.38375	1.50708	1.6937	2.45345	1.49734	3.20143	1.40964	2.2805	1.10608	1.32691	0.949526	1.34517	0.945447	1.30316	0.952372	1.28345	0.836485	1.24709	0.930772	1.2224	0.640076	1.06819
nadp	0.140162	0.205348	0.139808	0.204698	0.127012	0.188072	0.130753	0.166221	0.128677	0.140391	0.109142	0.138026	0.10349	0.147658	0.0971066	0.135902	0.113513	0.130956	0.117609	0.158402	0.0848439	0.123718
nadph	0.0399849	0.102892	0.0286	0.0659847	0.00457934	0.0329119	0.00376497	0.0444397	0.0181502	0.0421757	0.023073	0.0282945	0.0210806	0.0453532	0.0136889	0.0358695	0.0183405	0.0342425	0.0210574	0.0430881	0.0158667	0.044356
pep	0.148537	0.26323	0.142093	0.244755	0.144555	0.239346	0.103278	0.1797	0.116751	0.192213	0.0658336	0.124412	0.0849776	0.114556	0.108556	0.162972	0.081378	0.130884	0.0999234	0.154175	0.0666771	0.126676
phe-L	0.176632	0.205394	0.155844	0.187623	0.179018	0.196715	0.21523	0.227487	0.218872	0.315227	0.271098	0.47756	0.515776	0.573907	0.594648	0.645912	0.636232	0.668396	0.568644	0.718967	0.53085	0.608295
pyr	2.22847	7.04791	3.58268	26.4682	2.01193	12.0869	3.73154	8.04756	2.92302	7.029	1.98279	6.14385	3.07707	3.89247	2.07356	5.51581	3.05599	9.2228	2.24931	5.59048	0.652337	2.29531
r5p	0.107694	0.194829	0.104882	0.170105	0.141579	0.232211	0.114026	0.179512	0.0857498	0.178819	0.0807064	0.266284	0.0278515	0.191594	0.0777331	0.12072	0.0843412	0.112331	0.0742956	0.115949	0.0701804	0.0922575
ru5p-D	0.599255	0.707937	0.649221	0.923048	0.772968	1.47944	0.564685	1.1667	0.386966	0.532067	0.386514	0.613937	0.360207	0.610849	0.282779	0.580018	0.38037	0.553216	0.416231	1.0168	0.31777	1.38354
succ	3.54244	4.86052	3.71082	3.89613	4.15157	6.09905	3.39498	6.96653	5.21538	7.66498	7.22861	10.7709	6.82896	9.6991	5.95756	8.29643	6.22053	9.36585	5.33638	7.11093	4.70341	8.18871
trp-L	0.0230513	0.0498922	0.0237763	0.0857951	0.0202369	0.0328434	0.0292072	0.0963138	0.0189061	0.0922605	0.036612	0.0991939	0.0405113	0.0871046	0.0749981	0.128225	0.0382998	0.0704696	0.043692	0.074624	0.0320623	0.0440594
tyr-L	0.0720671	0.0872818	0.0663055	0.0889686	0.0797111	0.0975626	0.104587	0.130958	0.138298	0.263043	0.237824	0.49435	0.572989	0.666037	0.721575	0.831689	0.734698	0.866304	0.734654	0.891737	0.644429	0.789514
xu5p-D	1.58168	3.88629	1.32786	1.70636	2.19951	3.36234	2.46662	3.3793	0.958114	2.0082	0.872791	1.70772	0.645883	0.940248	0.738525	1.4838	0.997187	2.02443	1.0721	2.61429	0.841901	1.97984
